# Supplementary material for: Characterization of increased cuticular wax mutant and analysis of genes involved in wax biosynthesis in Dianthus spiculifolius
Source: Hortic Res. 2018 Aug 1;5:40. doi: 10.1038/s41438-018-0044-z (PMC6068182; doi:10.1038/s41438-018-0044-z)
Supplement: Supplementary file 2 — Supplementary table S1 [file 41438_2018_44_MOESM2_ESM.xls]

## Sheet: Supplementary table S1
Table S1. Differentially expressed genes (DEGs) in GG vs WT samples
GeneID	Length	GG-Expression	WT-Expression	log2FoldChange(LC/GG)	FDR	Up/Down-Regulation(LC/GG)	Pvalue	Nr	Nt	SwissProt	KEGG	KOG	InterPro	GO
CL5495.Contig2_All	619	0.01	41.98	12.0355	1.86e-107	Up	9.38e-110	NA	gi|225313523|dbj|AK327468.1|/3.2592373173041e-88/Solanum lycopersicum cDNA, clone: LEFL2030G14, HTC in fruit	NA	NA	NA	NA	NA
Unigene11111_All	896	0.01	31.32	11.6129	2.15e-120	Up	9.21e-123	NA	NA	NA	NA	NA	PF12274/1.5E-5/Protein of unknown function (DUF3615)	NA
Unigene18730_All	1412	0.01	31.11	11.6032	1.81e-194	Up	4.3e-197	gi|743906703|ref|XP_011046777.1|/3.0e-06/PREDICTED: proline-rich receptor-like protein kinase PERK8 [Populus euphratica]	NA	NA	NA	NA	NA	NA
CL1567.Contig6_All	951	0.01	25.25	11.3021	3.86e-103	Up	2.03e-105	gi|731331657|ref|XP_010676774.1|/5.2e-63/PREDICTED: early light-induced protein 2, chloroplastic-like [Beta vulgaris subsp. vulgaris] >gi|870861051|gb|KMT12359.1| hypothetical protein BVRB_5g102940 [Beta vulgaris subsp. vulgaris]	NA	sp|P93735|ELIP1_ARATH/2.1e-49/Early light-induced protein 1, chloroplastic OS=Arabidopsis thaliana GN=ELIP1 PE=1 SV=1	NA	NA	PTHR14154/1.3E-60/--	NA
Unigene9043_All	16645	0.03	70.31	11.1946	0	Up	0	gi|77557118|gb|ABA99914.1|/3.6e-98/retrotransposon protein, putative, Ty3-gypsy subclass [Oryza sativa Japonica Group]	NA	sp|P31843|RRPO_OENBE/6.0e-11/RNA-directed DNA polymerase homolog OS=Oenothera berteroana PE=4 SV=1	thj:104800334/6.1e-19/methionine S-methyltransferase-like; K08247 methionine S-methyltransferase [EC:2.1.1.12]	YIL082w-a/1.4e-62/[R] KOG0017 FOG: Transposon-encoded proteins with TYA, reverse transcriptase, integrase domains in various combinations	PF00078/1.2E-33/Reverse transcriptase (RNA-dependent DNA polymerase)	NA
CL4650.Contig1_All	259	0.01	22.09	11.1092	2.21e-19	Up	7.24e-21	gi|731338559|ref|XP_010680387.1|/1.4e-10/PREDICTED: hemiasterlin resistant protein 1-like [Beta vulgaris subsp. vulgaris] >gi|870857759|gb|KMT09307.1| hypothetical protein BVRB_6g134050 [Beta vulgaris subsp. vulgaris]	NA	NA	NA	At5g09570/1.4e-10/[S] KOG4090 Uncharacterized conserved protein	NA	NA
CL3496.Contig2_All	1435	0.01	21.85	11.0934	1.31e-138	Up	4.91e-141	gi|566204781|ref|XP_002320563.2|/2.7e-143/hypothetical protein POPTR_0014s17410g [Populus trichocarpa] >gi|550324410|gb|EEE98878.2| hypothetical protein POPTR_0014s17410g [Populus trichocarpa]	gi|731335944|ref|XM_010680690.1|/2.60499699929366e-137/PREDICTED: Beta vulgaris subsp. vulgaris uncharacterized LOC104894460 (LOC104894460), mRNA	NA	NA	YNR064c/1.2e-12/[I] KOG4178 Soluble epoxide hydrolase	PTHR10992:SF709/3.5E-95/--	molecular_function:GO:0016787//hydrolase activity;
CL4715.Contig2_All	348	0.01	21.73	11.0855	6.96e-28	Up	1.54e-29	gi|590680737|ref|XP_007040943.1|/1.3e-06/Formin [Theobroma cacao] >gi|508778188|gb|EOY25444.1| Formin [Theobroma cacao]	NA	NA	NA	NA	NA	NA
CL496.Contig3_All	292	0.01	21.23	11.0519	8.32e-22	Up	2.41e-23	NA	gi|299889062|dbj|AB543552.1|/4.4598342371706e-19/Dianthus longicalyx DsuACS1e gene for 1-aminocyclopropane-1-carboxylate synthase, partial cds, N-terminal side, strain: Fuiri	NA	NA	NA	NA	NA
Unigene22949_All	1438	0.01	20.64	11.0112	3.29e-131	Up	1.33e-133	gi|902177376|gb|KNA08949.1|/1.2e-167/hypothetical protein SOVF_158110 [Spinacia oleracea]	gi|731345322|ref|XM_010685561.1|/0/PREDICTED: Beta vulgaris subsp. vulgaris fructose-bisphosphate aldolase, cytoplasmic isozyme (LOC104898474), mRNA	sp|P29356|ALF_SPIOL/4.1e-166/Fructose-bisphosphate aldolase, cytoplasmic isozyme OS=Spinacia oleracea PE=2 SV=1	egu:105038211/4.0e-153/fructose-bisphosphate aldolase 1, cytoplasmic; K01623 fructose-bisphosphate aldolase, class I [EC:4.1.2.13]	At2g36460/2.8e-145/[G] KOG1557 Fructose-biphosphate aldolase	PTHR11627/1.9E-250/--	biological_process:GO:0006096//glycolytic process;cellular_component:GO:0005737//cytoplasm;molecular_function:GO:0004332//fructose-bisphosphate aldolase activity;
Unigene11089_All	1323	0.01	20.37	10.9922	1.51e-118	Up	6.65e-121	gi|731361925|ref|XP_010692618.1|/8.4e-136/PREDICTED: BURP domain-containing protein 5-like [Beta vulgaris subsp. vulgaris] >gi|870847304|gb|KMS99684.1| hypothetical protein BVRB_1g021520 [Beta vulgaris subsp. vulgaris]	gi|731361924|ref|XM_010694316.1|/4.03957780616581e-130/PREDICTED: Beta vulgaris subsp. vulgaris BURP domain-containing protein 5-like (LOC104905708), mRNA	sp|Q0JEP3|BURP5_ORYSJ/3.2e-32/BURP domain-containing protein 5 OS=Oryza sativa subsp. japonica GN=BURP5 PE=2 SV=2	smo:SELMODRAFT_440226/1.2e-07/hypothetical protein; K06699 proteasome activator subunit 4	NA	PS51277/45.73/BURP domain profile.	NA
Unigene5139_All	1997	0.01	18.59	10.8603	2.18e-166	Up	6.57e-169	gi|870853955|gb|KMT05788.1|/6.6e-124/hypothetical protein BVRB_7g166270 [Beta vulgaris subsp. vulgaris]	gi|731347087|ref|XM_010686499.1|/1.60265710956516e-175/PREDICTED: Beta vulgaris subsp. vulgaris WD repeat-containing protein 26 (LOC104899327), mRNA	sp|Q8W1K8|MUT11_CHLRE/3.6e-19/Protein Mut11 OS=Chlamydomonas reinhardtii GN=Mut11 PE=2 SV=1	spen:107011469/2.0e-22/COMPASS-like H3K4 histone methylase component WDR5A; K14963 COMPASS component SWD3	At5g43920/1.3e-108/[S] KOG0293 WD40 repeat-containing protein	PF00400/0.0011/WD domain, G-beta repeat	cellular_component:GO:0016021//integral component of membrane;
CL3996.Contig3_All	1124	0.01	16.37	10.6768	9.97e-80	Up	7.02e-82	gi|902236828|gb|KNA24558.1|/2.8e-71/hypothetical protein SOVF_014510 [Spinacia oleracea]	NA	sp|O80634|PPL2_ARATH/7.3e-62/PsbP-like protein 2, chloroplastic OS=Arabidopsis thaliana GN=PPL2 PE=1 SV=2	jcu:105634657/3.9e-71/photosynthetic NDH subunit of lumenal location 1, chloroplastic; K02717 photosystem II oxygen-evolving enhancer protein 2	NA	PTHR31407:SF10/3.7E-102/--	cellular_component:GO:0009523//photosystem II;GO:0009507//chloroplast;GO:0042651//thylakoid membrane;
CL1300.Contig2_All	1003	0.01	15.9	10.6348	2.45e-68	Up	2.02e-70	gi|658014676|ref|XP_008342662.1|/2.8e-46/PREDICTED: uncharacterized protein LOC103405437 [Malus domestica]	gi|672209099|ref|XM_008782383.1|/1.67516708955322e-08/PREDICTED: Phoenix dactylifera pentatricopeptide repeat-containing protein At3g46870-like (LOC103700440), mRNA	sp|Q9FPQ6|GP1_CHLRE/4.7e-12/Vegetative cell wall protein gp1 OS=Chlamydomonas reinhardtii GN=GP1 PE=1 SV=1	aip:107607151/3.1e-11/extensin-like; K05747 Wiskott-Aldrich syndrome protein	Hs4505285/3.0e-13/[WV] KOG1216 von Willebrand factor and related coagulation proteins	NA	NA
Unigene19009_All	1771	0.01	14.97	10.5479	6.17e-118	Up	2.77e-120	gi|870864962|gb|KMT16029.1|/7.0e-77/hypothetical protein BVRB_3g052050 isoform A [Beta vulgaris subsp. vulgaris]	gi|731321637|ref|XM_010673159.1|/1.29925197617421e-56/PREDICTED: Beta vulgaris subsp. vulgaris O-acyltransferase WSD1-like (LOC104888253), transcript variant X3, mRNA	sp|Q93ZR6|WSD1_ARATH/3.2e-48/O-acyltransferase WSD1 OS=Arabidopsis thaliana GN=WSD1 PE=2 SV=1	bna:106451554/5.6e-48/O-acyltransferase WSD1-like; K15406 wax-ester synthase / diacylglycerol O-acyltransferase [EC:2.3.1.75 2.3.1.20]	At5g53390/9.5e-63/[R] LSE0421 A Uncharacterized protein, contains Condensation domain	PTHR31650/1.8E-92/--	NA
CL2988.Contig1_All	621	0.01	14.82	10.5333	2.38e-37	Up	3.86e-39	gi|502080341|ref|XP_004486533.1|/2.3e-43/PREDICTED: ER membrane protein complex subunit 6 isoform X1 [Cicer arietinum]	gi|349713754|emb|FQ379846.1|/3.51006359504221e-38/Vitis vinifera clone SS0AEA1YD06	NA	NA	At5g49540/4.4e-31/[S] KOG4455 Uncharacterized conserved protein	PTHR20994/1.4E-48/--	biological_process:GO:0034975//protein folding in endoplasmic reticulum;GO:0000045//autophagosome assembly;cellular_component:GO:0072546//ER membrane protein complex;
CL7842.Contig2_All	1475	0.01	14.02	10.4533	3.93e-91	Up	2.44e-93	gi|731312052|ref|XP_010672374.1|/1.0e-73/PREDICTED: V-type proton ATPase subunit a3-like [Beta vulgaris subsp. vulgaris] >gi|870869911|gb|KMT20656.1| hypothetical protein BVRB_1g006320 [Beta vulgaris subsp. vulgaris]	gi|731312051|ref|XM_010674072.1|/6.13729445923452e-94/PREDICTED: Beta vulgaris subsp. vulgaris V-type proton ATPase subunit a3-like (LOC104888955), mRNA	sp|Q8W4S4|VHAA3_ARATH/6.6e-55/Vacuolar proton ATPase a3 OS=Arabidopsis thaliana GN=VHA-a3 PE=1 SV=1	bvg:104888955/1.7e-74/V-type proton ATPase subunit a3-like; K02154 V-type H+-transporting ATPase subunit a	At4g39080/1.8e-54/[C] KOG2189 Vacuolar H+-ATPase V0 sector, subunit a	PF01496/8.0E-37/V-type ATPase 116kDa subunit family	biological_process:GO:0015991//ATP hydrolysis coupled proton transport;cellular_component:GO:0000220//vacuolar proton-transporting V-type ATPase, V0 domain;GO:0016021//integral component of membrane;molecular_function:GO:0016787//hydrolase activity;GO:0015078//hydrogen ion transmembrane transporter activity;
Unigene18827_All	284	0.01	12.96	10.3399	9.24e-13	Up	4.72e-14	NA	gi|519757709|gb|JX620224.1|/1.40842601386067e-88/Gossypium hirsutum clone NBRI_GE66410 microsatellite sequence	NA	NA	Hs14779171/2.0e-31/[S] LSE0175 H Uncharacterized protein	PR02045/6.15E-8/FAM138 N-terminal domain signature	NA
Unigene13374_All	1013	2.69	3389.81	10.2994	0	Up	0	gi|902160430|gb|KNA06444.1|/4.5e-12/hypothetical protein SOVF_181030 [Spinacia oleracea]	NA	sp|P42764|JIPH_ATRCA/3.3e-13/Jasmonate-induced protein homolog OS=Atriplex canescens PE=2 SV=1	NA	NA	NA	NA
CL7242.Contig1_All	1015	0.01	12.58	10.2969	1.65e-54	Up	1.75e-56	NA	gi|18327|emb|X57171.1|/1.29256884380705e-19/D.caryophyllus CARSR12 gene	NA	NA	NA	NA	NA
CL4185.Contig6_All	1786	0.01	11.79	10.2033	1.37e-93	Up	8.12e-96	gi|902157669|gb|KNA06149.1|/3.8e-216/hypothetical protein SOVF_183590 [Spinacia oleracea]	gi|731351523|ref|XM_010688781.1|/0/PREDICTED: Beta vulgaris subsp. vulgaris obg-like ATPase 1 (LOC104901233), mRNA	sp|Q851Q6|OBGC2_ORYSJ/3.3e-16/Probable GTP-binding protein OBGC2 OS=Oryza sativa subsp. japonica GN=Os03g0799700 PE=2 SV=1	nnu:104588919/1.2e-210/obg-like ATPase 1; K19788 obg-like ATPase 1	At1g30580/6.4e-200/[R] KOG1491 Predicted GTP-binding protein (ODN superfamily)	PS51710/49.787/OBG-type guanine nucleotide-binding (G) domain profile.	cellular_component:GO:0005737//cytoplasm;molecular_function:GO:0043022//ribosome binding;GO:0005524//ATP binding;GO:0043023//ribosomal large subunit binding;GO:0005525//GTP binding;GO:0016887//ATPase activity;
CL1722.Contig1_All	685	0.01	11.47	10.1636	3.77e-32	Up	7.11e-34	gi|218191282|gb|EEC73709.1|/5.5e-06/hypothetical protein OsI_08308 [Oryza sativa Indica Group]	NA	NA	NA	NA	NA	NA
Unigene10168_All	405	0.01	11.27	10.1383	2.87e-17	Up	1.07e-18	NA	gi|225313523|dbj|AK327468.1|/1.3109978069886e-50/Solanum lycopersicum cDNA, clone: LEFL2030G14, HTC in fruit	NA	NA	NA	NA	NA
CL1175.Contig3_All	1278	0.01	9.85	9.94398	1.65e-54	Up	1.75e-56	gi|731367398|ref|XP_010695589.1|/1.6e-128/PREDICTED: 26S proteasome non-ATPase regulatory subunit 8 homolog A [Beta vulgaris subsp. vulgaris] >gi|870844640|gb|KMS97561.1| hypothetical protein BVRB_5g125850 [Beta vulgaris subsp. vulgaris]	gi|113196590|gb|DQ869862.1|/3.98240176837226e-115/Camellia sinensis 26S proteasome regulatory particle non-ATPase subunit 12 mRNA, complete cds	sp|Q9SGW3|PSD8A_ARATH/5.8e-116/26S proteasome non-ATPase regulatory subunit 8 homolog A OS=Arabidopsis thaliana GN=RPN12A PE=1 SV=1	bvg:104908200/2.7e-129/26S proteasome non-ATPase regulatory subunit 8 homolog A; K03031 26S proteasome regulatory subunit N12	At1g64520/1.6e-115/[O] KOG3151 26S proteasome regulatory complex, subunit RPN12/PSMD8	PF10075/2.2E-30/CSN8/PSMD8/EIF3K family	biological_process:GO:0006508//proteolysis;cellular_component:GO:0005838//proteasome regulatory particle;
CL4962.Contig2_All	2116	0.01	9.54	9.89785	3.28e-90	Up	2.07e-92	gi|731344157|ref|XP_010683261.1|/2.6e-147/PREDICTED: uncharacterized protein LOC104897978 [Beta vulgaris subsp. vulgaris]	gi|743769630|ref|XM_010916807.1|/8.91888465552713e-89/PREDICTED: Elaeis guineensis uncharacterized LOC105040320 (LOC105040320), transcript variant X2, mRNA	NA	NA	NA	PTHR31136/2.5E-222/--	NA
CL3612.Contig2_All	2644	0.01	9.22	9.84862	6.46e-110	Up	3.12e-112	gi|902202163|gb|KNA14183.1|/4.4e-192/hypothetical protein SOVF_109910 [Spinacia oleracea]	gi|731367754|ref|XM_010697480.1|/0/PREDICTED: Beta vulgaris subsp. vulgaris probable acyl-activating enzyme 17, peroxisomal (LOC104908364), mRNA	sp|F4KBF3|AAE17_ARATH/1.2e-168/Probable acyl-activating enzyme 17, peroxisomal OS=Arabidopsis thaliana GN=AAE17 PE=2 SV=1	mdm:103442064/2.7e-22/acetyl-coenzyme A synthetase, chloroplastic/glyoxysomal; K01895 acetyl-CoA synthetase [EC:6.2.1.1]	At5g23050/8.9e-166/[I] KOG1175 Acyl-CoA synthetase	PTHR24095/4.5E-264/--	biological_process:GO:0008152//metabolic process;cellular_component:GO:0016021//integral component of membrane;molecular_function:GO:0003824//catalytic activity;
Unigene14677_All	713	0.01	9.07	9.82496	1.14e-26	Up	2.67e-28	gi|697098884|ref|XP_009629007.1|/1.3e-42/PREDICTED: MLP-like protein 423 [Nicotiana tomentosiformis]	NA	sp|Q93VR4|ML423_ARATH/6.5e-32/MLP-like protein 423 OS=Arabidopsis thaliana GN=MLP423 PE=2 SV=1	zma:100216590/1.6e-06/PYL4; uncharacterized LOC100216590; K14496 abscisic acid receptor PYR/PYL family	At1g24020/1.7e-31/[R] LSE0193 A Major latex protein and related proteins	PTHR31907:SF1/2.4E-60/--	biological_process:GO:0050896//response to stimulus;
CL7942.Contig3_All	1069	0.01	8.83	9.78627	2.08e-40	Up	3.09e-42	gi|902220274|gb|KNA18550.1|/9.9e-119/hypothetical protein SOVF_069520, partial [Spinacia oleracea]	gi|731360036|ref|XM_010693298.1|/9.08581702031855e-126/PREDICTED: Beta vulgaris subsp. vulgaris stromal cell-derived factor 2-like protein (LOC104904885), mRNA	sp|Q93ZE8|SDF2_ARATH/4.9e-100/Stromal cell-derived factor 2-like protein OS=Arabidopsis thaliana GN=At2g25110 PE=1 SV=1	NA	At2g25110/1.4e-85/[R] KOG3358 Uncharacterized secreted protein SDF2 (Stromal cell-derived factor 2), contains MIR domains	PTHR10050:SF33/4.8E-130/--	cellular_component:GO:0016020//membrane;
CL7737.Contig4_All	729	0.01	8.79	9.77972	2.3e-26	Up	5.45e-28	gi|923610136|ref|XP_013743924.1|/2.5e-12/PREDICTED: probable receptor-like protein kinase At1g80640 isoform X1 [Brassica napus]	NA	sp|B9DFG5|PTI13_ARATH/5.7e-07/PTI1-like tyrosine-protein kinase 3 OS=Arabidopsis thaliana GN=PTI13 PE=1 SV=1	pxb:103946753/5.4e-13/probable receptor-like protein kinase At1g80640; K04733 interleukin-1 receptor-associated kinase 4 [EC:2.7.11.1]	At2g25220/2.2e-13/[T] KOG1187 Serine/threonine protein kinase	NA	biological_process:GO:0006468//protein phosphorylation;cellular_component:GO:0016021//integral component of membrane;molecular_function:GO:0004674//protein serine/threonine kinase activity;GO:0005524//ATP binding;
CL963.Contig3_All	2117	0.01	8.38	9.71081	4.08e-79	Up	2.92e-81	gi|902232094|gb|KNA22506.1|/1.8e-220/hypothetical protein SOVF_033530 [Spinacia oleracea]	gi|955355171|ref|XM_003540255.3|/9.37618165371459e-54/PREDICTED: Glycine max protein DETOXIFICATION 40 (LOC100795338), mRNA	sp|Q9LYT3|TT12_ARATH/1.3e-131/Protein TRANSPARENT TESTA 12 OS=Arabidopsis thaliana GN=TT12 PE=2 SV=1	bvg:104882851/1.2e-219/protein TRANSPARENT TESTA 12; K03327 multidrug resistance protein, MATE family	At3g21690/2.4e-185/[R] KOG1347 Uncharacterized membrane protein, predicted efflux pump	PTHR11206/0.0/--	biological_process:GO:0006855//drug transmembrane transport;cellular_component:GO:0016021//integral component of membrane;molecular_function:GO:0015238//drug transmembrane transporter activity;GO:0015297//antiporter activity;
CL5227.Contig2_All	693	0.01	8.12	9.66534	5.08e-23	Up	1.39e-24	gi|731335235|ref|XP_010678628.1|/2.8e-45/PREDICTED: transmembrane protein 230 [Beta vulgaris subsp. vulgaris] >gi|870858975|gb|KMT10439.1| hypothetical protein BVRB_5g115650 [Beta vulgaris subsp. vulgaris]	NA	NA	ats:F775_04911/1.5e-17/Tryptophan synthase beta chain 2; K06001 tryptophan synthase beta chain [EC:4.2.1.20]	At3g29170/3.9e-36/[S] KOG4753 Predicted membrane protein	PF05915/3.1E-28/Eukaryotic protein of unknown function (DUF872)	cellular_component:GO:0016021//integral component of membrane;
CL259.Contig5_All	1079	0.01	8.12	9.66534	2.37e-37	Up	3.86e-39	gi|375155226|gb|AFA37963.1|/5.4e-40/SVP1 [Actinidia deliciosa]	NA	sp|Q9FUY6|JOIN_SOLLC/2.1e-34/MADS-box protein JOINTLESS OS=Solanum lycopersicum GN=J PE=1 SV=1	jcu:105641678/9.3e-38/MADS-box protein SVP; K09260 MADS-box transcription enhancer factor 2A	At2g22540/1.2e-23/[K] KOG0014 MADS box transcription factor	PF01486/2.5E-18/K-box region	biological_process:GO:0006351//transcription, DNA-templated;molecular_function:GO:0005488//binding;
Unigene5023_All	1463	0.01	8.03	9.64926	1.97e-51	Up	2.19e-53	gi|147819327|emb|CAN64509.1|/9.8e-77/hypothetical protein VITISV_041217 [Vitis vinifera]	NA	NA	bna:106393946/1.8e-31/probable LRR receptor-like serine/threonine-protein kinase At1g05700; K04733 interleukin-1 receptor-associated kinase 4 [EC:2.7.11.1]	At4g16870/7.6e-58/[R] KOG0017 FOG: Transposon-encoded proteins with TYA, reverse transcriptase, integrase domains in various combinations	PTHR11439/8.4E-53/--	NA
CL3444.Contig1_All	1865	0.01	7.9	9.62571	2.94e-65	Up	2.53e-67	gi|902239496|gb|KNA25628.1|/3.6e-265/hypothetical protein SOVF_005010 [Spinacia oleracea]	gi|828330065|ref|XM_004511221.2|/0/PREDICTED: Cicer arietinum histone deacetylase 19 (LOC101513443), mRNA	sp|O22446|HDA19_ARATH/2.6e-242/Histone deacetylase 19 OS=Arabidopsis thaliana GN=HDA19 PE=1 SV=2	bvg:104904408/8.0e-263/histone deacetylase 19; K06067 histone deacetylase 1/2 [EC:3.5.1.98]	At4g38130/7.0e-242/[B] KOG1342 Histone deacetylase complex, catalytic component RPD3	PR01270/3.2E-23/Histone deacetylase superfamily signature	biological_process:GO:0006355//regulation of transcription, DNA-templated;GO:0070932//histone H3 deacetylation;cellular_component:GO:0005634//nucleus;molecular_function:GO:0032041//NAD-dependent histone deacetylase activity (H3-K14 specific);
CL5626.Contig1_All	346	0.01	7.81	9.60918	9.05e-10	Up	5.9e-11	gi|551646236|ref|XP_005825905.1|/1.6e-09/hypothetical protein GUITHDRAFT_76850 [Guillardia theta CCMP2712] >gi|428169996|gb|EKX38925.1| hypothetical protein GUITHDRAFT_76850 [Guillardia theta CCMP2712]	gi|663673456|emb|HG975450.1|/1.14393954760936e-25/Solanum pennellii chromosome ch11, complete genome	sp|Q9ZQA3|PME15_ARATH/5.4e-08/Probable pectinesterase 15 OS=Arabidopsis thaliana GN=PME15 PE=2 SV=1	bpg:Bathy07g00500/2.2e-09/tRNA modification GTPase TrmE; K03650 tRNA modification GTPase [EC:3.6.-.-]	Hs18765752/6.5e-08/[R] KOG0667 Dual-specificity tyrosine-phosphorylation regulated kinase	NA	NA
CL3259.Contig1_All	754	0.01	7.71	9.59059	6.28e-24	Up	1.64e-25	gi|731348467|ref|XP_010685501.1|/1.4e-39/PREDICTED: serine carboxypeptidase II-3-like [Beta vulgaris subsp. vulgaris] >gi|870853123|gb|KMT05004.1| hypothetical protein BVRB_7g171640 [Beta vulgaris subsp. vulgaris]	gi|723665554|ref|XM_004230758.2|/3.46321268125345e-09/PREDICTED: Solanum lycopersicum serine carboxypeptidase II-3-like (LOC101247374), mRNA	sp|Q4PSY2|SCP32_ARATH/1.1e-26/Serine carboxypeptidase-like 32 OS=Arabidopsis thaliana GN=SCPL32 PE=2 SV=1	bvg:104899907/2.4e-40/serine carboxypeptidase II-3-like; K16297 serine carboxypeptidase-like clade II [EC:3.4.16.-]	At1g61130/3.0e-26/[OE] KOG1282 Serine carboxypeptidases (lysosomal cathepsin A)	NA	molecular_function:GO:0016787//hydrolase activity;
Unigene9230_All	551	0.01	7.61	9.57175	1.16e-16	Up	4.44e-18	gi|731312085|ref|XP_010672543.1|/3.7e-21/PREDICTED: putative germin-like protein 2-1 [Beta vulgaris subsp. vulgaris] >gi|870869932|gb|KMT20677.1| hypothetical protein BVRB_1g006520 [Beta vulgaris subsp. vulgaris]	NA	sp|P92996|GL120_ARATH/2.1e-14/Germin-like protein subfamily 1 member 20 OS=Arabidopsis thaliana GN=GLP5A PE=1 SV=1	sly:101250545/3.0e-08/germin-like protein subfamily 1 member 17; K11426 SET and MYND domain-containing protein	At3g04150/5.6e-14/[V] LSE0346 A Germin/oxalate oxidase	PTHR31238/2.9E-27/--	cellular_component:GO:0016021//integral component of membrane;GO:0005576//extracellular region;molecular_function:GO:0045735//nutrient reservoir activity;GO:0030145//manganese ion binding;
Unigene21125_All	509	0.01	7.59	9.56796	3.69e-15	Up	1.57e-16	NA	gi|479277786|dbj|AB750617.1|/4.69173802626623e-46/Dianthus caryophyllus DcHCD1 mRNA for 3- hydroxyacyl-CoA dehydratase, complete cds	NA	NA	NA	NA	NA
Unigene19118_All	693	0.01	7.58	9.56605	1.67e-21	Up	4.92e-23	gi|527184130|gb|EPS58184.1|/1.6e-69/hypothetical protein M569_16632, partial [Genlisea aurea]	NA	NA	NA	NA	NA	NA
CL3689.Contig2_All	556	0.01	7.55	9.56033	1.16e-16	Up	4.44e-18	gi|731348085|ref|XP_010685315.1|/1.7e-21/PREDICTED: transcription factor bHLH47 [Beta vulgaris subsp. vulgaris] >gi|731348087|ref|XP_010685316.1| PREDICTED: transcription factor bHLH47 [Beta vulgaris subsp. vulgaris] >gi|870852953|gb|KMT04834.1| hypothetical protein BVRB_7g170040 [Beta vulgaris subsp. vulgaris]	NA	NA	NA	NA	NA	NA
CL4932.Contig2_All	896	0.01	7.47	9.54496	3.45e-28	Up	7.56e-30	gi|731368719|ref|XP_010696301.1|/4.2e-54/PREDICTED: uncharacterized protein LOC104908835 [Beta vulgaris subsp. vulgaris] >gi|870843986|gb|KMS97052.1| hypothetical protein BVRB_7g179130 [Beta vulgaris subsp. vulgaris]	NA	NA	NA	NA	PTHR36737/8.2E-64/--	cellular_component:GO:0009941//chloroplast envelope;
CL1688.Contig5_All	812	0.01	7.37	9.52552	7.68e-25	Up	1.93e-26	gi|703067629|ref|XP_010088019.1|/7.0e-08/hypothetical protein L484_014719 [Morus notabilis] >gi|587840613|gb|EXB31238.1| hypothetical protein L484_014719 [Morus notabilis]	gi|566164989|ref|XM_002305072.2|/3.71504549582487e-14/Populus trichocarpa succinate dehydrogenase subunit 4 family protein (POPTR_0004s04930g) mRNA, complete cds	sp|P38460|YMF17_MARPO/7.0e-06/Uncharacterized mitochondrial protein ymf17 OS=Marchantia polymorpha GN=YMF17 PE=4 SV=1	NA	NA	PTHR36358/3.5E-14/--	cellular_component:GO:0044425//membrane part;GO:0005739//mitochondrion;
CL4715.Contig1_All	569	0.01	7.2	9.49185	4.64e-16	Up	1.85e-17	gi|357448019|ref|XP_003594285.1|/2.6e-09/Lipid transfer protein [Medicago truncatula] >gi|355483333|gb|AES64536.1| Lipid transfer protein [Medicago truncatula]	NA	sp|P24152|EXTN_SORBI/2.1e-09/Extensin OS=Sorghum bicolor GN=HRGP PE=3 SV=1	rcu:8263389/2.9e-06/formin-like protein 20; K02184 formin 2	Hs4505285/6.9e-07/[WV] KOG1216 von Willebrand factor and related coagulation proteins	NA	NA
CL5085.Contig1_All	305	0.01	7.15	9.4818	1.07e-07	Up	8.69e-09	NA	gi|822659055|gb|KP333450.1|/6.11709270362819e-08/Chrysanthemum x morifolium microsatellite JH-1616 sequence	NA	NA	NA	NA	NA
CL5117.Contig1_All	588	0.01	7.1	9.47168	1.15e-16	Up	4.44e-18	NA	gi|663681259|emb|HG975520.1|/9.41105965457483e-24/Solanum lycopersicum chromosome ch08, complete genome	NA	NA	NA	NA	NA
CL672.Contig2_All	1712	0.01	7.1	9.47168	1.37e-53	Up	1.49e-55	gi|970000203|ref|XP_015086930.1|/6.1e-70/PREDICTED: uncharacterized protein LOC107030030 [Solanum pennellii] >gi|970003468|ref|XP_015062509.1| PREDICTED: uncharacterized protein LOC107008109 [Solanum pennellii] >gi|970023423|ref|XP_015073048.1| PREDICTED: uncharacterized protein LOC107017298 [Solanum pennellii] >gi|970023450|ref|XP_015073061.1| PREDICTED: uncharacterized protein LOC107017317 [Sol…	NA	sp|P93293|M300_ARATH/2.9e-09/Uncharacterized mitochondrial protein AtMg00300 OS=Arabidopsis thaliana GN=AtMg00300 PE=4 SV=1	thj:104808371/5.1e-30/uncharacterized LOC104808371; K12447 UDP-sugar pyrophosphorylase [EC:2.7.7.64]	At3g31023/3.6e-51/[R] KOG0017 FOG: Transposon-encoded proteins with TYA, reverse transcriptase, integrase domains in various combinations	PTHR11439/8.1E-22/--	NA
CL3326.Contig2_All	794	0.01	6.97	9.44501	1.02e-22	Up	2.84e-24	NA	NA	sp|Q6ZCX3|FH6_ORYSJ/4.0e-06/Formin-like protein 6 OS=Oryza sativa subsp. japonica GN=FH6 PE=2 SV=2	NA	NA	NA	NA
Unigene1663_All	678	0.01	6.9	9.43045	4.44e-19	Up	1.48e-20	NA	gi|733578041|emb|LN713255.1|/6.52028198765116e-26/Cucumis melo genomic chromosome, chr_1	NA	NA	NA	NA	NA
CL1594.Contig3_All	1654	0.01	6.87	9.42417	6.78e-50	Up	7.74e-52	gi|902238262|gb|KNA25095.1|/4.2e-209/hypothetical protein SOVF_009620 isoform B [Spinacia oleracea]	gi|663680699|emb|HG975514.1|/1.26433225608017e-26/Solanum lycopersicum chromosome ch02, complete genome	NA	NA	NA	PF00370/2.4E-10/FGGY family of carbohydrate kinases, N-terminal domain	biological_process:GO:0005975//carbohydrate metabolic process;molecular_function:GO:0016773//phosphotransferase activity, alcohol group as acceptor;
CL3464.Contig2_All	420	0.01	6.82	9.41363	1.16e-10	Up	6.94e-12	gi|731331440|ref|XP_010676663.1|/7.3e-41/PREDICTED: uncharacterized protein LOC104892429 isoform X2 [Beta vulgaris subsp. vulgaris] >gi|870860947|gb|KMT12255.1| hypothetical protein BVRB_5g101980 isoform B [Beta vulgaris subsp. vulgaris]	gi|731331439|ref|XM_010678361.1|/1.75146477160685e-54/PREDICTED: Beta vulgaris subsp. vulgaris uncharacterized LOC104892429 (LOC104892429), transcript variant X2, mRNA	NA	vvi:100243132/4.9e-27/myeloid leukemia factor 1; K15622 myeloid leukemia factor 1	NA	PF10248/8.0E-11/Myelodysplasia-myeloid leukemia factor 1-interacting protein	NA
CL3223.Contig2_All	767	0.01	6.78	9.40514	1.68e-21	Up	4.92e-23	gi|731351891|ref|XP_010687260.1|/5.0e-56/PREDICTED: major allergen Pru ar 1-like [Beta vulgaris subsp. vulgaris] >gi|870851729|gb|KMT03737.1| hypothetical protein BVRB_8g188860 [Beta vulgaris subsp. vulgaris]	NA	sp|Q40280|MAL12_MALDO/9.1e-32/Major allergen Mal d 1 OS=Malus domestica PE=1 SV=3	NA	At5g28010/7.1e-07/[R] LSE0193 A Major latex protein and related proteins	PR00634/4.8E-24/Major pollen allergen Bet V1 signature	biological_process:GO:0006952//defense response;GO:0009607//response to biotic stimulus;
CL6699.Contig2_All	1056	0.01	6.72	9.39232	5.1e-30	Up	1.05e-31	gi|731322269|ref|XP_010671799.1|/1.5e-18/PREDICTED: probable LRR receptor-like serine/threonine-protein kinase At3g47570 [Beta vulgaris subsp. vulgaris] >gi|870865256|gb|KMT16323.1| hypothetical protein BVRB_3g054710 [Beta vulgaris subsp. vulgaris]	NA	sp|C0LGP4|Y3475_ARATH/4.2e-11/Probable LRR receptor-like serine/threonine-protein kinase At3g47570 OS=Arabidopsis thaliana GN=At3g47570 PE=2 SV=1	pxb:103930206/2.0e-13/LRR receptor-like serine/threonine-protein kinase EFR; K04730 interleukin-1 receptor-associated kinase 1 [EC:2.7.11.1]	At5g39390/1.6e-12/[T] LSE0002 A Receptor protein kinase containing LRR repeats	PTHR27000/4.9E-24/--	biological_process:GO:0006468//protein phosphorylation;cellular_component:GO:0016021//integral component of membrane;molecular_function:GO:0004674//protein serine/threonine kinase activity;GO:0005524//ATP binding;
CL259.Contig4_All	1414	0.01	6.7	9.38802	5.11e-41	Up	7.42e-43	gi|731338456|ref|XP_010680338.1|/1.8e-19/PREDICTED: MADS-box protein JOINTLESS [Beta vulgaris subsp. vulgaris] >gi|870857720|gb|KMT09268.1| hypothetical protein BVRB_6g133680 [Beta vulgaris subsp. vulgaris]	NA	sp|Q9FUY6|JOIN_SOLLC/3.9e-20/MADS-box protein JOINTLESS OS=Solanum lycopersicum GN=J PE=1 SV=1	sly:101245905/7.4e-19/J, JOINTLESS, LeMADS; MADS-box protein JOINTLESS; K09260 MADS-box transcription enhancer factor 2A	At2g22540/1.8e-19/[K] KOG0014 MADS box transcription factor	NA	biological_process:GO:0006355//regulation of transcription, DNA-templated;cellular_component:GO:0005634//nucleus;molecular_function:GO:0003677//DNA binding;GO:0003700//transcription factor activity, sequence-specific DNA binding;GO:0046983//protein dimerization activity;
CL5305.Contig2_All	1721	0.01	6.67	9.38154	1.64e-50	Up	1.86e-52	gi|902224898|gb|KNA19915.1|/2.3e-242/hypothetical protein SOVF_057280 [Spinacia oleracea]	gi|731346493|ref|XM_010686183.1|/0/PREDICTED: Beta vulgaris subsp. vulgaris protein pleiotropic regulatory locus 1-like (LOC104899050), transcript variant X2, mRNA	sp|Q42384|PRL1_ARATH/1.4e-210/Protein pleiotropic regulatory locus 1 OS=Arabidopsis thaliana GN=PRL1 PE=1 SV=1	bvg:104899050/2.1e-241/protein pleiotropic regulatory locus 1-like; K12862 pleiotropic regulator 1	At4g15900/3.8e-210/[A] KOG0285 Pleiotropic regulator 1	PR00320/6.4E-7/G protein beta WD-40 repeat signature	NA
Unigene31646_All	455	0.01	6.61	9.36851	1.46e-11	Up	8.18e-13	gi|698486381|ref|XP_009789923.1|/1.3e-11/PREDICTED: ABC transporter G family member 24-like [Nicotiana sylvestris]	NA	sp|Q9MAG3|AB24G_ARATH/2.0e-10/ABC transporter G family member 24 OS=Arabidopsis thaliana GN=ABCG24 PE=2 SV=2	NA	At5g60740/5.3e-10/[Q] KOG0061 Transporter, ABC superfamily (Breast cancer resistance protein)	PTHR19241/5.0E-14/--	NA
Unigene14451_All	1154	0.01	6.49	9.34207	3.77e-32	Up	7.11e-34	gi|731313029|ref|XP_010677501.1|/7.1e-131/PREDICTED: heat shock cognate 70 kDa protein-like [Beta vulgaris subsp. vulgaris]	NA	sp|P09189|HSP7C_PETHY/6.7e-111/Heat shock cognate 70 kDa protein OS=Petunia hybrida GN=HSP70 PE=2 SV=1	bvg:104893116/1.2e-131/heat shock cognate 70 kDa protein-like; K03283 heat shock 70kDa protein 1/8	At5g02500/4.0e-110/[O] KOG0101 Molecular chaperones HSP70/HSC70, HSP70 superfamily	PR00301/1.8E-33/70kDa heat shock protein signature	molecular_function:GO:0000166//nucleotide binding;
CL8427.Contig6_All	912	0.01	6.49	9.34207	7.67e-25	Up	1.93e-26	gi|1000983341|ref|XP_015580834.1|/3.4e-11/PREDICTED: mitochondrial arginine transporter BAC1 isoform X2 [Ricinus communis]	NA	sp|Q84UC7|BAC1_ARATH/3.1e-10/Mitochondrial arginine transporter BAC1 OS=Arabidopsis thaliana GN=BAC1 PE=1 SV=1	rcu:8258444/5.7e-12/mitochondrial arginine transporter BAC1; K15109 solute carrier family 25 (mitochondrial carnitine/acylcarnitine transporter), member 20/29	At2g33820/8.2e-10/[C] KOG0758 Mitochondrial carnitine-acylcarnitine carrier protein	NA	NA
CL5296.Contig1_All	1507	0.01	6.37	9.31515	6.15e-42	Up	8.73e-44	gi|902160741|gb|KNA06471.1|/2.5e-123/hypothetical protein SOVF_180700 [Spinacia oleracea]	gi|590658073|ref|XM_007034684.1|/6.82205957661727e-34/Theobroma cacao Survival protein SurE-like phosphatase/nucleotidase, putative isoform 2 (TCM_020614) mRNA, complete cds	NA	tcc:TCM_020615/7.7e-107/Survival protein SurE-like phosphatase/nucleotidase; K03787 5'-nucleotidase [EC:3.1.3.5]	NA	PF01975/2.5E-49/Survival protein SurE	biological_process:GO:0016311//dephosphorylation;molecular_function:GO:0008252//nucleotidase activity;
CL5532.Contig3_All	237	0.01	6.27	9.29232	8.62e-05	Up	1.09e-05	NA	gi|612388908|ref|XM_007509913.1|/1.66273655535871e-07/Bathycoccus prasinos unknown protein (Bathy12g00700) mRNA, complete cds	NA	NA	NA	NA	NA
Unigene13108_All	563	0.01	6.24	9.2854	5.84e-14	Up	2.72e-15	gi|77552440|gb|ABA95237.1|/1.2e-06/hypothetical protein LOC_Os11g44840 [Oryza sativa Japonica Group]	NA	NA	NA	NA	NA	NA
CL7737.Contig2_All	721	0.01	6.17	9.26913	3.55e-18	Up	1.26e-19	gi|902161178|gb|KNA06538.1|/6.6e-42/hypothetical protein SOVF_180130 [Spinacia oleracea]	NA	NA	bvg:104891697/1.3e-38/proline synthase co-transcribed bacterial homolog protein-like; K06997 PLP dependent protein	At4g26860/1.1e-33/[R] KOG3157 Proline synthetase co-transcribed protein	PS01211/-/Uncharacterized protein family UPF0001 signature.	NA
CL5621.Contig2_All	961	0.01	6.1	9.25267	1.54e-24	Up	3.93e-26	gi|731311925|ref|XP_010671803.1|/8.8e-50/PREDICTED: uncharacterized protein LOC104888494 [Beta vulgaris subsp. vulgaris] >gi|870869848|gb|KMT20593.1| hypothetical protein BVRB_1g005750 [Beta vulgaris subsp. vulgaris]	NA	NA	vvi:100254026/2.3e-43/uncharacterized LOC100254026; K17362 acyl-coenzyme A thioesterase 13 [EC:3.1.2.-]	At3g61200/4.5e-35/[R] KOG3328 HGG motif-containing thioesterase	PF03061/2.0E-10/Thioesterase superfamily	NA
CL3568.Contig3_All	448	0.01	6.04	9.2384	2.29e-10	Up	1.42e-11	gi|731396524|ref|XP_010652535.1|/4.0e-13/PREDICTED: flowering time control protein FCA, partial [Vitis vinifera]	NA	NA	NA	CE05926/3.1e-10/[W] KOG3544 Collagens (type IV and type XIII), and related proteins	NA	NA
CL225.Contig3_All	1252	0.01	6.04	9.2384	1.87e-32	Up	3.49e-34	gi|731321606|ref|XP_010671443.1|/2.1e-99/PREDICTED: calcineurin B-like protein 7 [Beta vulgaris subsp. vulgaris] >gi|870864948|gb|KMT16015.1| hypothetical protein BVRB_3g051930 [Beta vulgaris subsp. vulgaris]	gi|702488949|ref|XM_010036954.1|/2.57284222375133e-47/PREDICTED: Eucalyptus grandis calcineurin B-like protein 4 (LOC104424506), mRNA	sp|O81223|CNBL4_ARATH/1.6e-86/Calcineurin B-like protein 4 OS=Arabidopsis thaliana GN=CBL4 PE=1 SV=3	bvg:104888242/3.4e-100/calcineurin B-like protein 7; K06268 serine/threonine-protein phosphatase 2B regulatory subunit	At5g24270/4.3e-86/[T] KOG0034 Ca2+/calmodulin-dependent protein phosphatase (calcineurin subunit B), EF-Hand superfamily protein	PF13499/1.2E-7/EF-hand domain pair	molecular_function:GO:0005509//calcium ion binding;
CL259.Contig9_All	1134	0.01	6.02	9.23362	4.22e-29	Up	8.9e-31	gi|375155226|gb|AFA37963.1|/1.1e-40/SVP1 [Actinidia deliciosa]	NA	sp|Q9FUY6|JOIN_SOLLC/1.0e-34/MADS-box protein JOINTLESS OS=Solanum lycopersicum GN=J PE=1 SV=1	jcu:105641678/3.4e-38/MADS-box protein SVP; K09260 MADS-box transcription enhancer factor 2A	At2g22540/2.8e-23/[K] KOG0014 MADS box transcription factor	PF01486/2.9E-18/K-box region	biological_process:GO:0006351//transcription, DNA-templated;molecular_function:GO:0005488//binding;
CL1927.Contig2_All	380	0.01	5.87	9.19722	2.74e-08	Up	2.09e-09	gi|645241587|ref|XP_008227147.1|/5.2e-06/PREDICTED: extensin-2-like [Prunus mume]	NA	sp|Q9FLQ7|FH20_ARATH/7.2e-06/Formin-like protein 20 OS=Arabidopsis thaliana GN=FH20 PE=2 SV=3	sind:105163614/9.6e-06/extensin-2-like; K05747 Wiskott-Aldrich syndrome protein	NA	NA	NA
CL3796.Contig2_All	331	0.01	5.84	9.18982	8.07e-07	Up	7.38e-08	gi|702360896|ref|XP_010059843.1|/9.1e-07/PREDICTED: 50S ribosomal protein 6, chloroplastic [Eucalyptus grandis]	NA	sp|Q9FKP0|PSRP6_ARATH/2.2e-06/50S ribosomal protein 6, chloroplastic OS=Arabidopsis thaliana GN=PSRP6 PE=3 SV=1	egr:104447813/1.5e-07/50S ribosomal protein 6, chloroplastic; K19035 50S ribosomal protein 6	NA	NA	NA
CL2901.Contig1_All	1561	0.01	5.83	9.18735	8.52e-40	Up	1.29e-41	NA	gi|965656162|dbj|AP015034.1|/2.61654399483878e-13/Vigna angularis var. angularis DNA, chromosome 1, almost complete sequence, cultivar: Shumari	NA	NA	NA	NA	NA
CL3281.Contig2_All	224	0.01	5.78	9.17493	0.000321192	Up	4.52e-05	NA	gi|922377844|ref|XM_003599149.2|/1.20465019615907e-08/Medicago truncatula F-box SKIP23-like protein mRNA	NA	NA	NA	NA	NA
CL6822.Contig2_All	499	0.01	5.76	9.16993	5.77e-11	Up	3.4e-12	gi|902176640|gb|KNA08806.1|/1.3e-12/hypothetical protein SOVF_159390, partial [Spinacia oleracea]	NA	NA	NA	NA	NA	NA
Unigene13653_All	2170	0.01	5.71	9.15735	4.01e-55	Up	4.2e-57	gi|731313037|ref|XP_010677542.1|/4.4e-190/PREDICTED: heat shock cognate 70 kDa protein-like [Beta vulgaris subsp. vulgaris]	NA	sp|P09189|HSP7C_PETHY/5.7e-188/Heat shock cognate 70 kDa protein OS=Petunia hybrida GN=HSP70 PE=2 SV=1	bvg:104893153/7.3e-191/heat shock cognate 70 kDa protein-like; K03283 heat shock 70kDa protein 1/8	At5g02500/1.2e-184/[O] KOG0101 Molecular chaperones HSP70/HSC70, HSP70 superfamily	PR00301/1.13E-32/70kDa heat shock protein signature	NA
CL90.Contig3_All	1015	0.01	5.7	9.15482	3.11e-24	Up	8.03e-26	gi|985444379|ref|XP_015384844.1|/4.7e-86/PREDICTED: (-)-germacrene D synthase-like isoform X2 [Citrus sinensis]	NA	sp|Q6Q3H3|TPSGD_VITVI/2.7e-84/(-)-germacrene D synthase OS=Vitis vinifera GN=VIT_19s0014g04930 PE=1 SV=1	cit:102614827/7.8e-87/(-)-germacrene D synthase-like; K15803 (-)-germacrene D synthase [EC:4.2.3.22 4.2.3.75]	At5g23960/2.3e-53/[QV] LSE0352 A Terpene synthase/cyclase	PTHR31225/1.1E-148/--	NA
Unigene11180_All	579	0.01	5.53	9.11114	9.24e-13	Up	4.72e-14	gi|731362393|ref|XP_010692866.1|/9.6e-44/PREDICTED: basic blue protein-like [Beta vulgaris subsp. vulgaris] >gi|870847064|gb|KMS99508.1| hypothetical protein BVRB_1g023170 [Beta vulgaris subsp. vulgaris]	NA	sp|P00303|BABL_CUCSA/1.6e-33/Basic blue protein OS=Cucumis sativus PE=1 SV=1	NA	At2g02850/1.7e-32/[S] LSE0042 A Uncharacterized plastocyanin-like protein, probably non-copper-binding	PF02298/8.0E-26/Plastocyanin-like domain	molecular_function:GO:0009055//electron carrier activity;
CL6700.Contig3_All	450	0.01	5.49	9.10066	1.8e-09	Up	1.2e-10	NA	gi|733578316|emb|LN713263.1|/2.01056311943027e-09/Cucumis melo genomic chromosome, chr_9	NA	NA	NA	NA	NA
CL4438.Contig3_All	221	0.01	5.47	9.0954	0.000618188	Up	9.23e-05	NA	gi|183397007|gb|AC165431.9|/4.26569234755577e-08/Medicago truncatula clone mth2-117b21, complete sequence	NA	NA	NA	NA	NA
Unigene1788_All	1108	0.01	5.45	9.09011	9.34e-26	Up	2.27e-27	gi|695020059|ref|XP_009397066.1|/4.6e-10/PREDICTED: urea-proton symporter DUR3 [Musa acuminata subsp. malaccensis]	NA	sp|Q7XBS0|DUR3_ORYSJ/2.0e-11/Urea-proton symporter DUR3 OS=Oryza sativa subsp. japonica GN=DUR3 PE=1 SV=1	mus:103982004/7.6e-11/urea-proton symporter DUR3; K20989 urea-proton symporter	At5g45380/9.0e-11/[E] KOG2348 Urea transporter	PTHR11819/4.8E-15/--	biological_process:GO:0071918//urea transmembrane transport;cellular_component:GO:0016021//integral component of membrane;molecular_function:GO:0015204//urea transmembrane transporter activity;
Unigene18781_All	369	0.01	5.43	9.08481	2.1e-07	Up	1.77e-08	gi|902162935|gb|KNA06756.1|/5.2e-27/hypothetical protein SOVF_178080 [Spinacia oleracea]	NA	sp|O81972|C82A2_SOYBN/1.4e-17/Cytochrome P450 82A2 OS=Glycine max GN=CYP82A2 PE=2 SV=1	vvi:100248962/2.8e-18/cytochrome P450 CYP82D47; K07408 cytochrome P450 family 1 subfamily A polypeptide 1 [EC:1.14.14.1]	At4g31970/1.9e-13/[Q] KOG0156 Cytochrome P450 CYP2 subfamily	PTHR24298/9.3E-33/--	NA
CL1592.Contig7_All	894	0.01	5.43	9.08481	2.72e-20	Up	8.53e-22	gi|731349113|ref|XP_010685830.1|/9.6e-59/PREDICTED: methyl-CpG-binding domain-containing protein 7 [Beta vulgaris subsp. vulgaris] >gi|870853433|gb|KMT05314.1| hypothetical protein BVRB_7g174500 [Beta vulgaris subsp. vulgaris]	NA	sp|Q9LTJ1|MBD6_ARATH/4.3e-09/Methyl-CpG-binding domain-containing protein 6 OS=Arabidopsis thaliana GN=MBD6 PE=1 SV=1	NA	At5g59380/1.2e-08/[KB] KOG4161 Methyl-CpG binding transcription regulators	PTHR12396/2.2E-19/--	NA
CL1070.Contig1_All	2037	0.01	5.41	9.07948	1.13e-48	Up	1.34e-50	gi|902233539|gb|KNA23097.1|/1.6e-125/hypothetical protein SOVF_027930 isoform A [Spinacia oleracea]	NA	NA	zma:541702/3.2e-63/xyl1, GRMZM2G170839; xylanase 1; K01181 endo-1,4-beta-xylanase [EC:3.2.1.8]	At4g33820/3.7e-79/[GM] LSE0390 A (1, 4)-beta-xylan endohydrolase	PTHR31490/4.5E-97/--	biological_process:GO:0005975//carbohydrate metabolic process;molecular_function:GO:0004553//hydrolase activity, hydrolyzing O-glycosyl compounds;
CL1265.Contig1_All	399	0.01	5.34	9.0607	5.4e-08	Up	4.26e-09	NA	gi|513788324|gb|AC254393.4|/2.95487596102634e-07/Solanum lycopersicum strain Heinz 1706 chromosome 8 clone sle-43i17 map 8, complete sequence	NA	NA	NA	NA	NA
CL1365.Contig1_All	1120	0.01	5.32	9.05528	3.81e-25	Up	9.45e-27	gi|731330791|ref|XP_010676320.1|/1.2e-58/PREDICTED: uncharacterized protein LOC104892180 [Beta vulgaris subsp. vulgaris] >gi|731330793|ref|XP_010676322.1| PREDICTED: uncharacterized protein LOC104892180 [Beta vulgaris subsp. vulgaris] >gi|870860645|gb|KMT11953.1| hypothetical protein BVRB_5g099130 [Beta vulgaris subsp. vulgaris]	NA	NA	NA	At1g64350/4.0e-43/[YU] KOG2445 Nuclear pore complex component (sc Seh1)	PTHR35473/2.9E-90/--	cellular_component:GO:0016020//membrane;
CL668.Contig2_All	1045	0.01	5.29	9.04712	2.53e-23	Up	6.82e-25	gi|743775436|ref|XP_010918096.1|/3.9e-11/PREDICTED: urea-proton symporter DUR3 [Elaeis guineensis]	NA	sp|Q7XBS0|DUR3_ORYSJ/6.4e-12/Urea-proton symporter DUR3 OS=Oryza sativa subsp. japonica GN=DUR3 PE=1 SV=1	pda:103714517/6.5e-12/urea-proton symporter DUR3; K20989 urea-proton symporter	At5g45380/2.2e-11/[E] KOG2348 Urea transporter	NA	biological_process:GO:0071918//urea transmembrane transport;cellular_component:GO:0016021//integral component of membrane;molecular_function:GO:0015204//urea transmembrane transporter activity;
CL7842.Contig3_All	2513	0.01	5.21	9.02514	1.69e-58	Up	1.65e-60	gi|731312052|ref|XP_010672374.1|/1.2e-74/PREDICTED: V-type proton ATPase subunit a3-like [Beta vulgaris subsp. vulgaris] >gi|870869911|gb|KMT20656.1| hypothetical protein BVRB_1g006320 [Beta vulgaris subsp. vulgaris]	gi|731312051|ref|XM_010674072.1|/1.05438817524869e-93/PREDICTED: Beta vulgaris subsp. vulgaris V-type proton ATPase subunit a3-like (LOC104888955), mRNA	sp|Q8W4S4|VHAA3_ARATH/5.1e-55/Vacuolar proton ATPase a3 OS=Arabidopsis thaliana GN=VHA-a3 PE=1 SV=1	bvg:104888955/2.0e-75/V-type proton ATPase subunit a3-like; K02154 V-type H+-transporting ATPase subunit a	At4g39080/1.4e-54/[C] KOG2189 Vacuolar H+-ATPase V0 sector, subunit a	PF01496/6.2E-37/V-type ATPase 116kDa subunit family	biological_process:GO:0015991//ATP hydrolysis coupled proton transport;cellular_component:GO:0000220//vacuolar proton-transporting V-type ATPase, V0 domain;GO:0016021//integral component of membrane;molecular_function:GO:0016787//hydrolase activity;GO:0015078//hydrogen ion transmembrane transporter activity;
CL6700.Contig1_All	392	0.01	5.17	9.01402	2.1e-07	Up	1.77e-08	NA	gi|733578316|emb|LN713263.1|/1.73225127950913e-09/Cucumis melo genomic chromosome, chr_9	NA	NA	NA	NA	NA
CL3568.Contig1_All	542	0.01	5.13	9.00282	5.76e-11	Up	3.4e-12	gi|731396524|ref|XP_010652535.1|/1.9e-17/PREDICTED: flowering time control protein FCA, partial [Vitis vinifera]	NA	sp|P10495|GRP1_PHAVU/2.9e-08/Glycine-rich cell wall structural protein 1.0 OS=Phaseolus vulgaris PE=2 SV=1	cre:CHLREDRAFT_18730/9.5e-07/AGO3; argonaute-like protein; K11593 eukaryotic translation initiation factor 2C	CE05926/8.8e-20/[W] KOG3544 Collagens (type IV and type XIII), and related proteins	PF01391/1.0E-6/Collagen triple helix repeat (20 copies)	NA
CL2651.Contig1_All	337	0.01	5.1	8.99435	3.09e-06	Up	3.07e-07	gi|731340826|ref|XP_010681602.1|/1.1e-23/PREDICTED: uncharacterized protein LOC104896543 [Beta vulgaris subsp. vulgaris]	NA	NA	bna:106372859/1.2e-07/uncharacterized LOC106372859; K03327 multidrug resistance protein, MATE family	At1g43886/2.7e-19/[R] KOG0017 FOG: Transposon-encoded proteins with TYA, reverse transcriptase, integrase domains in various combinations	PTHR11439:SF185/5.0E-15/--	NA
CL975.Contig1_All	4589	0.01	4.95	8.95128	3.87e-103	Up	2.03e-105	gi|307101737|ref|YP_003875501.1|/4.3e-94/NADH dehydrogenase subunit 7 [Silene latifolia] >gi|301338032|gb|ADK73324.1| NADH dehydrogenase subunit 7 [Silene latifolia]	gi|54606683|dbj|BA000024.1|/0/Beta vulgaris subsp. vulgaris mitochondrial DNA, complete genome	sp|P93306|NDUS2_ARATH/1.7e-93/NADH dehydrogenase [ubiquinone] iron-sulfur protein 2 OS=Arabidopsis thaliana GN=NAD7 PE=2 SV=2	bvg:809509/1.7e-93/nad7, BevupMp082; NADH dehydrogenase subunit 7; K03935 NADH dehydrogenase (ubiquinone) Fe-S protein 2 [EC:1.6.5.3 1.6.99.3]	AtMi039/3.0e-84/[C] KOG2870 NADH:ubiquinone oxidoreductase, NDUFS2/49 kDa subunit	PTHR11993/3.5E-111/--	biological_process:GO:0055114//oxidation-reduction process;cellular_component:GO:0005739//mitochondrion;molecular_function:GO:0016651//oxidoreductase activity, acting on NAD(P)H;GO:0048038//quinone binding;GO:0051287//NAD binding;
CL6535.Contig2_All	1690	0.01	4.94	8.94837	1.98e-36	Up	3.28e-38	gi|731363011|ref|XP_010693197.1|/8.3e-213/PREDICTED: BRCA1-associated protein [Beta vulgaris subsp. vulgaris] >gi|870846789|gb|KMS99278.1| hypothetical protein BVRB_2g046460 [Beta vulgaris subsp. vulgaris]	gi|970011601|ref|XM_015211234.1|/4.74804627441639e-11/PREDICTED: Solanum pennellii formin-like protein 6 (LOC107011650), mRNA	NA	bvg:104906175/1.4e-213/BRCA1-associated protein; K10632 BRCA1-associated protein [EC:2.3.2.27]	At2g26000/4.2e-169/[R] KOG0804 Cytoplasmic Zn-finger protein BRAP2 (BRCA1 associated protein)	SM00184/9.2E-7/Ring finger	molecular_function:GO:0000166//nucleotide binding;GO:0008270//zinc ion binding;
CL2337.Contig5_All	591	0.01	4.93	8.94544	1.46e-11	Up	8.18e-13	gi|695019442|ref|XP_009396731.1|/2.1e-06/PREDICTED: vicilin-like antimicrobial peptides 2-2 [Musa acuminata subsp. malaccensis]	NA	sp|Q9MEF2|YCF2_OENEH/8.7e-06/Protein Ycf2 OS=Oenothera elata subsp. hookeri GN=ycf2-A PE=3 SV=2	NA	NA	NA	NA
Unigene16406_All	443	0.01	4.89	8.93369	2.74e-08	Up	2.09e-09	NA	gi|543177432|gb|KF033751.1|/2.53934873131229e-13/Phaseolus vulgaris clone BE5D1649 glyceraldehyde-3-phosphate dehydrogenase A chloroplastic-like protein mRNA, complete cds	NA	NA	NA	NA	NA
CL1300.Contig8_All	998	0.01	4.83	8.91588	2.72e-20	Up	8.53e-22	gi|902231913|gb|KNA22445.1|/3.2e-55/hypothetical protein SOVF_033260 [Spinacia oleracea]	gi|672209099|ref|XM_008782383.1|/1.6665411004206e-08/PREDICTED: Phoenix dactylifera pentatricopeptide repeat-containing protein At3g46870-like (LOC103700440), mRNA	sp|Q9FPQ6|GP1_CHLRE/3.6e-12/Vegetative cell wall protein gp1 OS=Chlamydomonas reinhardtii GN=GP1 PE=1 SV=1	bna:106448209/4.3e-13/aquaporin TIP3-1-like; K09873 aquaporin TIP	Hs4505285/3.5e-14/[WV] KOG1216 von Willebrand factor and related coagulation proteins	NA	NA
CL7108.Contig2_All	489	0.01	4.82	8.91289	7.02e-09	Up	5.01e-10	gi|731365972|ref|XP_010694811.1|/5.1e-22/PREDICTED: uncharacterized protein LOC104907569 [Beta vulgaris subsp. vulgaris]	NA	NA	NA	At1g31340/1.4e-16/[OR] KOG0001 Ubiquitin and ubiquitin-like proteins	NA	cellular_component:GO:0005576//extracellular region;GO:0005886//plasma membrane;
CL4218.Contig6_All	1997	0.01	4.79	8.90388	3.05e-42	Up	4.28e-44	gi|731336840|ref|XP_010679472.1|/1.2e-109/PREDICTED: uncharacterized protein LOC104894831 isoform X2 [Beta vulgaris subsp. vulgaris]	gi|731336839|ref|XM_010681170.1|/6.54698459083011e-85/PREDICTED: Beta vulgaris subsp. vulgaris uncharacterized LOC104894831 (LOC104894831), transcript variant X2, mRNA	NA	csv:101213308/9.2e-07/apoptotic chromatin condensation inducer in the nucleus; K12875 apoptotic chromatin condensation inducer in the nucleus	At3g62300/2.0e-29/[S] LSE0133 A Uncharacterized protein	PF05266/1.0E-54/Protein of unknown function (DUF724)	NA
Unigene3559_All	467	0.01	4.77	8.89785	1.39e-08	Up	1.02e-09	NA	gi|663673454|emb|HG975448.1|/7.47161840891273e-14/Solanum pennellii chromosome ch09, complete genome	NA	NA	NA	NA	NA
Unigene14868_All	384	0.01	4.76	8.89482	8.06e-07	Up	7.38e-08	NA	gi|199580180|gb|AC189484.2|/6.0922165362671e-09/Brassica rapa subsp. pekinensis clone KBrB083K19, complete sequence	NA	NA	NA	NA	NA
Unigene10757_All	1515	0.01	4.74	8.88874	3.09e-31	Up	6.04e-33	gi|698427488|ref|XP_009788394.1|/7.3e-67/PREDICTED: uncharacterized protein LOC104236210, partial [Nicotiana sylvestris]	NA	NA	thj:104808371/2.5e-36/uncharacterized LOC104808371; K12447 UDP-sugar pyrophosphorylase [EC:2.7.7.64]	At2g11140/9.3e-51/[R] KOG0017 FOG: Transposon-encoded proteins with TYA, reverse transcriptase, integrase domains in various combinations	PTHR11439:SF185/1.7E-33/--	NA
CL4108.Contig1_All	317	0.01	4.7	8.87652	4.48e-05	Up	5.32e-06	NA	NA	NA	NA	NA	PF04434/0.78/SWIM zinc finger	NA
Unigene11335_All	899	0.01	4.67	8.86728	1.43e-17	Up	5.23e-19	NA	gi|515416733|gb|JX648337.1|/1.15628296157033e-09/Silene vulgaris clone BAC 109K4 cytochrome c oxidase copper chaperone (Cox17), metallothionein 3 (MT3a), metallothionein 3 (MT3b), f-box family protein (F-box/RNI), N-ethylmaleimide sensitive fusion protein (NSF), ferredoxin--nitrite reductase (NIR1), DUF827, and ubiquitin-conjugating enzyme (UBC25) genes, complete cds	NA	NA	NA	NA	NA
CL2302.Contig3_All	1356	0.01	4.67	8.86728	2.82e-27	Up	6.42e-29	gi|902232337|gb|KNA22564.1|/2.0e-140/hypothetical protein SOVF_032390 [Spinacia oleracea]	NA	sp|Q8LB01|DAPB2_ARATH/1.3e-126/4-hydroxy-tetrahydrodipicolinate reductase 2, chloroplastic OS=Arabidopsis thaliana GN=DAPB2 PE=2 SV=1	bvg:104908457/5.6e-141/4-hydroxy-tetrahydrodipicolinate reductase 2, chloroplastic-like; K00215 4-hydroxy-tetrahydrodipicolinate reductase [EC:1.17.1.8]	NA	PTHR20836:SF0/4.1E-159/--	biological_process:GO:0009089//lysine biosynthetic process via diaminopimelate;GO:0055114//oxidation-reduction process;molecular_function:GO:0070402//NADPH binding;GO:0008839//4-hydroxy-tetrahydrodipicolinate reductase;
CL2571.Contig2_All	742	0.01	4.66	8.86419	5.84e-14	Up	2.72e-15	gi|731349916|ref|XP_010686242.1|/2.3e-98/PREDICTED: ras-related protein RIC2 [Beta vulgaris subsp. vulgaris] >gi|870852534|gb|KMT04449.1| hypothetical protein BVRB_8g181210 [Beta vulgaris subsp. vulgaris]	gi|731349915|ref|XM_010687940.1|/2.20594993852073e-135/PREDICTED: Beta vulgaris subsp. vulgaris ras-related protein RIC2 (LOC104900516), mRNA	sp|P40393|RIC2_ORYSJ/3.3e-87/Ras-related protein RIC2 OS=Oryza sativa subsp. japonica GN=RIC2 PE=2 SV=2	bvg:104900516/3.8e-99/ras-related protein RIC2; K07904 Ras-related protein Rab-11A	At5g45750/7.4e-86/[U] KOG0087 GTPase Rab11/YPT3, small G protein superfamily	PF00071/1.8E-52/Ras family	biological_process:GO:0007264//small GTPase mediated signal transduction;cellular_component:GO:0005622//intracellular;molecular_function:GO:0005525//GTP binding;
Unigene1891_All	1415	0.01	4.6	8.84549	3.46e-28	Up	7.56e-30	gi|902236891|gb|KNA24577.1|/2.6e-66/hypothetical protein SOVF_014440 [Spinacia oleracea]	NA	NA	vvi:100252487/3.9e-52/zinc transporter 5; K14692 solute carrier family 30 (zinc transporter), member 5/7	NA	NA	biological_process:GO:0098655//cation transmembrane transport;cellular_component:GO:0016021//integral component of membrane;molecular_function:GO:0008324//cation transmembrane transporter activity;
CL1158.Contig4_All	2230	0.01	4.58	8.8392	2.65e-45	Up	3.42e-47	gi|902196226|gb|KNA13073.1|/5.7e-302/hypothetical protein SOVF_120090 [Spinacia oleracea]	gi|823204327|ref|XM_012580984.1|/1.84424627112266e-155/PREDICTED: Gossypium raimondii SEC1 family transport protein SLY1-like (LOC105762984), mRNA	sp|Q9SL48|SLY1_ARATH/9.4e-271/SEC1 family transport protein SLY1 OS=Arabidopsis thaliana GN=SLY1 PE=1 SV=1	cit:102619538/5.0e-296/SEC1 family transport protein SLY1; K19998 sec1 family domain-containing protein 1	At2g17980/2.5e-270/[U] KOG1301 Vesicle trafficking protein Sly1 (Sec1 family)	PTHR11679:SF2/3.8E-286/--	biological_process:GO:0006904//vesicle docking involved in exocytosis;
CL5835.Contig1_All	1928	0.01	4.54	8.82655	1.43e-38	Up	2.23e-40	gi|902226700|gb|KNA20453.1|/5.8e-61/hypothetical protein SOVF_052300 isoform A [Spinacia oleracea]	gi|731322033|ref|XM_010673368.1|/5.31599243499494e-26/PREDICTED: Beta vulgaris subsp. vulgaris GTP-binding protein SAR1A-like (LOC104888405), mRNA	sp|O04267|SAR1B_BRACM/8.5e-10/GTP-binding protein SAR1B OS=Brassica campestris GN=SAR1B PE=2 SV=1	bvg:104905845/4.1e-60/bifunctional purine biosynthesis protein purH-like; K00602 phosphoribosylaminoimidazolecarboxamide formyltransferase / IMP cyclohydrolase [EC:2.1.2.3 3.5.4.10]	At2g35040/1.5e-58/[F] KOG2555 AICAR transformylase/IMP cyclohydrolase/methylglyoxal synthase	PTHR11711/5.7E-15/--	NA
CL6172.Contig2_All	489	0.01	4.52	8.82018	1.38e-08	Up	1.02e-09	gi|731322042|ref|XP_010671674.1|/1.0e-09/PREDICTED: serine/threonine-protein phosphatase 4 regulatory subunit 3A-like isoform X1 [Beta vulgaris subsp. vulgaris] >gi|870865158|gb|KMT16225.1| hypothetical protein BVRB_3g053830 [Beta vulgaris subsp. vulgaris]	NA	NA	bvg:104888409/1.7e-10/serine/threonine-protein phosphatase 4 regulatory subunit 3A-like; K17491 protein phosphatase 4 regulatory subunit 3	NA	NA	NA
Unigene18478_All	579	0.01	4.5	8.81378	2.29e-10	Up	1.42e-11	gi|720059124|ref|XP_010274487.1|/4.5e-17/PREDICTED: uncharacterized protein LOC104609798 [Nelumbo nucifera]	NA	sp|P10978|POLX_TOBAC/2.6e-10/Retrovirus-related Pol polyprotein from transposon TNT 1-94 OS=Nicotiana tabacum PE=2 SV=1	NA	At2g07010/7.5e-17/[R] KOG0017 FOG: Transposon-encoded proteins with TYA, reverse transcriptase, integrase domains in various combinations	NA	NA
Unigene16754_All	560	0.01	4.48	8.80735	9.05e-10	Up	5.9e-11	NA	gi|594191365|gb|KJ000019.1|/5.49466199565195e-06/Citrus reticulata pathogenesis response protein (PR-4) mRNA, complete cds	NA	NA	NA	NA	NA
CL5743.Contig1_All	1382	0.01	4.46	8.8009	1.14e-26	Up	2.67e-28	NA	gi|12239389|gb|AF250367.1|/2.31259849833132e-13/Dianthus caryophyllus chalcone isomerase 1 (Fl1) gene, Fl1-m allele, interrupted by dTdc1 transposon, complete sequence	NA	NA	NA	NA	NA
CL629.Contig4_All	1196	0.01	4.44	8.79442	1.02e-22	Up	2.84e-24	gi|567923030|ref|XP_006453521.1|/5.6e-22/hypothetical protein CICLE_v10009155mg [Citrus clementina] >gi|567923032|ref|XP_006453522.1| hypothetical protein CICLE_v10009155mg [Citrus clementina] >gi|567923034|ref|XP_006453523.1| hypothetical protein CICLE_v10009155mg [Citrus clementina] >gi|568840226|ref|XP_006474071.1| PREDICTED: tetratricopeptide repeat protein 1 [Citrus sinensis] >gi|568840228|r…	NA	NA	NA	At4g30480/1.4e-14/[R] KOG4234 TPR repeat-containing protein	NA	NA
CL3247.Contig2_All	1036	0.01	4.43	8.79116	2.21e-19	Up	7.24e-21	gi|870860779|gb|KMT12087.1|/2.6e-92/hypothetical protein BVRB_5g100420 [Beta vulgaris subsp. vulgaris]	NA	sp|Q6RVV4|TIC32_PEA/7.1e-80/Short-chain dehydrogenase TIC 32, chloroplastic OS=Pisum sativum GN=TIC32 PE=1 SV=1	bvg:104892282/4.4e-93/short-chain dehydrogenase TIC 32, chloroplastic; K19329 WW domain-containing oxidoreductase	At4g11410/4.5e-81/[Q] KOG1208 Dehydrogenases with different specificities (related to short-chain alcohol dehydrogenases)	PR00081/1.3E-5/Glucose/ribitol dehydrogenase family signature	biological_process:GO:0055114//oxidation-reduction process;molecular_function:GO:0016630//protochlorophyllide reductase activity;
Unigene23372_All	803	0.01	4.39	8.77808	1.47e-14	Up	6.54e-16	gi|902202942|gb|KNA14428.1|/1.6e-129/hypothetical protein SOVF_107520 [Spinacia oleracea]	NA	sp|Q9SIA4|MATE5_ARATH/1.4e-35/MATE efflux family protein 5 OS=Arabidopsis thaliana GN=DTXL1 PE=3 SV=1	bvg:104883765/1.9e-128/MATE efflux family protein 5-like; K03327 multidrug resistance protein, MATE family	At1g58340/1.0e-88/[R] KOG1347 Uncharacterized membrane protein, predicted efflux pump	PTHR11206:SF119/2.9E-156/--	biological_process:GO:0006855//drug transmembrane transport;cellular_component:GO:0016021//integral component of membrane;molecular_function:GO:0015238//drug transmembrane transporter activity;GO:0015297//antiporter activity;
Unigene32276_All	400	0.01	4.34	8.76155	1.58e-06	Up	1.51e-07	gi|567858824|ref|XP_006422095.1|/4.8e-18/hypothetical protein CICLE_v10004145mg [Citrus clementina] >gi|557523968|gb|ESR35335.1| hypothetical protein CICLE_v10004145mg [Citrus clementina]	NA	sp|Q9LYS2|AB10C_ARATH/4.3e-17/ABC transporter C family member 10 OS=Arabidopsis thaliana GN=ABCC10 PE=2 SV=2	pop:POPTR_0015s06010g/8.0e-19/ABC transporter family protein; K05666 ATP-binding cassette, subfamily C (CFTR/MRP), member 2	At3g59140/1.2e-16/[Q] KOG0054 Multidrug resistance-associated protein/mitoxantrone resistance protein, ABC superfamily	NA	biological_process:GO:0055085//transmembrane transport;cellular_component:GO:0016021//integral component of membrane;molecular_function:GO:0005524//ATP binding;GO:0042626//ATPase activity, coupled to transmembrane movement of substances;
CL1264.Contig5_All	1091	0.01	4.25	8.73132	1.1e-19	Up	3.55e-21	gi|731335426|ref|XP_010678722.1|/1.7e-97/PREDICTED: salicylate carboxymethyltransferase-like isoform X2 [Beta vulgaris subsp. vulgaris]	NA	sp|Q9SPV4|SAMT_CLABR/3.7e-79/Salicylate carboxymethyltransferase OS=Clarkia breweri GN=SAMT PE=1 SV=1	bvg:104894229/1.5e-96/salicylate carboxymethyltransferase-like; K08241 jasmonate O-methyltransferase [EC:2.1.1.141]	At5g38020/6.7e-67/[QV] LSE0351 A S-adenosyl-L-methionine:carboxyl methyltransferase	PF03492/3.3E-101/SAM dependent carboxyl methyltransferase	NA
Unigene2586_All	874	0.01	4.16	8.70044	3.69e-15	Up	1.57e-16	gi|301131122|gb|ADK62517.1|/2.2e-15/serendip2 [Silene latifolia]	NA	NA	NA	NA	NA	NA
CL91.Contig1_All	1511	0.01	4.14	8.69349	5.67e-27	Up	1.31e-28	gi|743938449|ref|XP_011013650.1|/2.2e-39/PREDICTED: cell division control protein 2 homolog isoform X2 [Populus euphratica]	NA	sp|P29619|CDKA2_ORYSJ/1.9e-36/Cyclin-dependent kinase A-2 OS=Oryza sativa subsp. japonica GN=CDKA-2 PE=2 SV=1	obr:102712422/6.5e-37/cyclin-dependent kinase A-2-like; K02206 cyclin-dependent kinase 2 [EC:2.7.11.22]	Hs4557439/6.9e-38/[R] KOG0594 Protein kinase PCTAIRE and related kinases	SM00220/1.4E-4/Serine/Threonine protein kinases, catalytic domain	NA
CL629.Contig5_All	1026	0.01	4.14	8.69349	7.13e-18	Up	2.56e-19	gi|567923030|ref|XP_006453521.1|/7.2e-18/hypothetical protein CICLE_v10009155mg [Citrus clementina] >gi|567923032|ref|XP_006453522.1| hypothetical protein CICLE_v10009155mg [Citrus clementina] >gi|567923034|ref|XP_006453523.1| hypothetical protein CICLE_v10009155mg [Citrus clementina] >gi|568840226|ref|XP_006474071.1| PREDICTED: tetratricopeptide repeat protein 1 [Citrus sinensis] >gi|568840228|r…	NA	NA	NA	At4g30480/2.3e-08/[R] KOG4234 TPR repeat-containing protein	NA	NA
Unigene18873_All	294	0.01	4.04	8.65821	0.000320985	Up	4.52e-05	gi|334182289|ref|NP_001184907.1|/6.0e-18/MATH domain-containing protein [Arabidopsis thaliana] >gi|332189562|gb|AEE27683.1| MATH domain-containing protein [Arabidopsis thaliana]	gi|731389546|ref|XM_002284392.2|/1.6048921693975e-23/PREDICTED: Vitis vinifera MATH domain-containing protein At5g43560-like (LOC100247786), mRNA	sp|Q8RY18|Y5436_ARATH/2.5e-14/MATH domain-containing protein At5g43560 OS=Arabidopsis thaliana GN=At5g43560 PE=1 SV=1	NA	At5g43560/6.7e-14/[R] LSE0154 A MATH domain	NA	NA
Unigene25446_All	409	0.01	4.03	8.65464	3.1e-06	Up	3.07e-07	gi|870854300|gb|KMT06097.1|/2.5e-22/hypothetical protein BVRB_7g164140 [Beta vulgaris subsp. vulgaris]	NA	NA	NA	NA	PF03004/1.4E-11/Plant transposase (Ptta/En/Spm family)	NA
Unigene7552_All	1058	0.01	4.02	8.65105	7.14e-18	Up	2.56e-19	gi|965671430|dbj|BAT86037.1|/2.6e-10/hypothetical protein VIGAN_04365000 [Vigna angularis var. angularis]	NA	NA	NA	NA	NA	NA
CL18.Contig3_All	939	0.01	4.02	8.65105	9.27e-16	Up	3.77e-17	gi|731365155|ref|XP_010694372.1|/3.2e-49/PREDICTED: mediator of RNA polymerase II transcription subunit 11 [Beta vulgaris subsp. vulgaris] >gi|870845725|gb|KMS98392.1| hypothetical protein BVRB_4g092710 [Beta vulgaris subsp. vulgaris]	NA	sp|Q6ID77|MED11_ARATH/8.5e-40/Mediator of RNA polymerase II transcription subunit 11 OS=Arabidopsis thaliana GN=MED11 PE=1 SV=1	bvg:104907178/5.4e-50/mediator of RNA polymerase II transcription subunit 11; K15131 mediator of RNA polymerase II transcription subunit 11	NA	PF10280/1.9E-12/Mediator complex protein	biological_process:GO:0006357//regulation of transcription from RNA polymerase II promoter;cellular_component:GO:0016592//mediator complex;molecular_function:GO:0001104//RNA polymerase II transcription cofactor activity;
Unigene4871_All	1599	0.01	4	8.64386	6.96e-28	Up	1.54e-29	gi|870861576|gb|KMT12848.1|/1.8e-103/hypothetical protein BVRB_4g089400 [Beta vulgaris subsp. vulgaris]	NA	NA	NA	NA	PF07676/3.4E-5/WD40-like Beta Propeller Repeat	NA
CL566.Contig1_All	297	0.01	3.98	8.63662	0.000321442	Up	4.52e-05	NA	gi|551642014|ref|XM_005823749.1|/2.74343398967408e-11/Guillardia theta CCMP2712 hypothetical protein (GUITHDRAFT_116992) mRNA, complete cds	NA	NA	NA	NA	NA
Unigene1782_All	654	0.01	3.93	8.61839	2.3e-10	Up	1.42e-11	gi|902236597|gb|KNA24451.1|/8.9e-46/hypothetical protein SOVF_015700 [Spinacia oleracea]	NA	NA	NA	NA	PTHR34459/8.3E-66/--	cellular_component:GO:0016021//integral component of membrane;
Unigene5413_All	772	0.01	3.92	8.61471	1.85e-12	Up	9.62e-14	gi|731326663|ref|XP_010674133.1|/5.6e-07/PREDICTED: uncharacterized protein LOC104890366 [Beta vulgaris subsp. vulgaris] >gi|870863112|gb|KMT14289.1| hypothetical protein BVRB_4g076430 [Beta vulgaris subsp. vulgaris]	NA	NA	NA	NA	NA	NA
CL80.Contig4_All	1011	0.01	3.88	8.59991	2.33e-16	Up	9.06e-18	gi|731347352|ref|XP_010684943.1|/1.8e-122/PREDICTED: uncharacterized protein LOC104899446 [Beta vulgaris subsp. vulgaris] >gi|731347354|ref|XP_010684944.1| PREDICTED: uncharacterized protein LOC104899446 [Beta vulgaris subsp. vulgaris] >gi|870853855|gb|KMT05707.1| hypothetical protein BVRB_7g167150 [Beta vulgaris subsp. vulgaris]	gi|731347353|ref|XM_010686642.1|/0/PREDICTED: Beta vulgaris subsp. vulgaris uncharacterized LOC104899446 (LOC104899446), transcript variant X2, mRNA	sp|Q9FPR3|EDR1_ARATH/6.0e-39/Serine/threonine-protein kinase EDR1 OS=Arabidopsis thaliana GN=EDR1 PE=1 SV=1	lja:Lj0g3v0190659.2/2.9e-97/Lj0g3v0190659.2; -; K04422 mitogen-activated protein kinase kinase kinase 13 [EC:2.7.11.25]	At3g24720/1.6e-115/[T] KOG0192 Tyrosine kinase specific for activated (GTP-bound) p21cdc42Hs	PTHR23257:SF478/2.1E-194/--	biological_process:GO:0006468//protein phosphorylation;molecular_function:GO:0005524//ATP binding;GO:0004672//protein kinase activity;
CL1208.Contig8_All	689	0.04	15.47	8.59526	4.44e-44	Up	5.93e-46	gi|731331322|ref|XP_010676604.1|/2.3e-52/PREDICTED: sulfiredoxin, chloroplastic/mitochondrial [Beta vulgaris subsp. vulgaris] >gi|870860893|gb|KMT12201.1| hypothetical protein BVRB_5g101490 [Beta vulgaris subsp. vulgaris]	gi|402534506|dbj|AB727362.2|/6.5381422748583e-36/Dianthus caryophyllus genomic DNA, anthocyanidin synthase promoter region	sp|Q8GY89|SRX_ARATH/1.1e-44/Sulfiredoxin, chloroplastic/mitochondrial OS=Arabidopsis thaliana GN=SRX PE=1 SV=1	bvg:104892382/3.8e-53/sulfiredoxin, chloroplastic/mitochondrial; K12260 sulfiredoxin [EC:1.8.98.2]	At1g31170/1.4e-41/[L] KOG3388 Predicted transcription regulator/nuclease, contains ParB domain	PF02195/5.7E-18/ParB-like nuclease domain	biological_process:GO:0098869//cellular oxidant detoxification;GO:0055114//oxidation-reduction process;molecular_function:GO:0005524//ATP binding;GO:0032542//sulfiredoxin activity;
Unigene18834_All	442	0.01	3.86	8.59246	1.58e-06	Up	1.51e-07	NA	gi|393889207|gb|JX193514.1|/9.11095475099499e-13/Morus alba microsatellite B2-47 sequence	NA	NA	NA	NA	NA
Unigene3744_All	460	0.01	3.85	8.58871	8.07e-07	Up	7.38e-08	gi|694379721|ref|XP_009366036.1|/1.3e-06/PREDICTED: pollen-specific leucine-rich repeat extensin-like protein 3 isoform X1 [Pyrus x bretschneideri]	NA	sp|Q9FFW5|PERK8_ARATH/8.7e-06/Proline-rich receptor-like protein kinase PERK8 OS=Arabidopsis thaliana GN=PERK8 PE=1 SV=1	aip:107607151/1.4e-06/extensin-like; K05747 Wiskott-Aldrich syndrome protein	Hs4505285/1.0e-08/[WV] KOG1216 von Willebrand factor and related coagulation proteins	NA	NA
Unigene21700_All	309	0.01	3.79	8.56605	0.00032186	Up	4.52e-05	gi|731358599|ref|XP_010690837.1|/7.2e-14/PREDICTED: uncharacterized protein LOC104904316 [Beta vulgaris subsp. vulgaris] >gi|870848114|gb|KMT00403.1| hypothetical protein BVRB_9g217070 [Beta vulgaris subsp. vulgaris]	NA	NA	NA	NA	PTHR35290/1.9E-24/--	NA
Unigene23864_All	886	0.01	3.78	8.56224	5.84e-14	Up	2.72e-15	gi|731374112|ref|XP_010666862.1|/4.8e-34/PREDICTED: uncharacterized protein LOC104883979 [Beta vulgaris subsp. vulgaris]	NA	NA	thj:104807150/2.8e-08/LINE-1 retrotransposable element ORF2 protein; K18195 rhamnogalacturonan endolyase [EC:4.2.2.23]	At2g18820/9.7e-16/[R] KOG1075 FOG: Reverse transcriptase	PF13966/2.5E-13/zinc-binding in reverse transcriptase	NA
Unigene16752_All	473	0.01	3.72	8.53916	1.58e-06	Up	1.51e-07	gi|902188290|gb|KNA11100.1|/1.1e-08/hypothetical protein SOVF_138250 [Spinacia oleracea]	NA	NA	NA	NA	PTHR31875:SF0/4.3E-15/--	NA
CL3662.Contig4_All	695	0.01	3.72	8.53916	2.3e-10	Up	1.42e-11	gi|902162970|gb|KNA06757.1|/1.7e-39/hypothetical protein SOVF_178050 [Spinacia oleracea]	NA	NA	NA	At5g42390/3.0e-36/[O] KOG0959 N-arginine dibasic convertase NRD1 and related Zn2+-dependent endopeptidases, insulinase superfamily	PTHR11851/4.0E-48/--	biological_process:GO:0016485//protein processing;GO:0009793//embryo development ending in seed dormancy;cellular_component:GO:0005739//mitochondrion;GO:0009570//chloroplast stroma;molecular_function:GO:0004222//metalloendopeptidase activity;GO:0008270//zinc ion binding;
Unigene12941_All	1658	0.01	3.7	8.53138	1.14e-26	Up	2.67e-28	gi|731359455|ref|XP_010691292.1|/5.0e-37/PREDICTED: heat shock 70 kDa protein 15-like [Beta vulgaris subsp. vulgaris] >gi|870848495|gb|KMT00784.1| hypothetical protein BVRB_9g220650 [Beta vulgaris subsp. vulgaris]	gi|731359454|ref|XM_010692990.1|/1.56033705189549e-60/PREDICTED: Beta vulgaris subsp. vulgaris heat shock 70 kDa protein 15-like (LOC104904660), mRNA	sp|Q9S7C0|HSP7O_ARATH/5.0e-35/Heat shock 70 kDa protein 14 OS=Arabidopsis thaliana GN=HSP70-14 PE=2 SV=1	bvg:104904660/8.4e-38/heat shock 70 kDa protein 15-like; K09489 heat shock 70kDa protein 4	At1g79930/1.3e-34/[O] KOG0103 Molecular chaperones HSP105/HSP110/SSE1, HSP70 superfamily	PTHR19375:SF190/1.5E-22/--	molecular_function:GO:0005524//ATP binding;
Unigene10880_All	537	0.01	3.64	8.50779	1.07e-07	Up	8.69e-09	gi|902229412|gb|KNA21496.1|/8.3e-42/hypothetical protein SOVF_042680 [Spinacia oleracea]	NA	sp|Q9LTA3|U91C1_ARATH/1.9e-31/UDP-glycosyltransferase 91C1 OS=Arabidopsis thaliana GN=UGT91C1 PE=2 SV=1	mtr:MTR_2g008220/5.6e-28/UDP-glucosyltransferase family protein; K18823 soyasaponin III rhamnosyltransferase [EC:2.4.1.273]	At5g49690/4.9e-31/[GC] KOG1192 UDP-glucuronosyl and UDP-glucosyl transferase	PTHR11926:SF360/2.0E-49/--	cellular_component:GO:0016020//membrane;molecular_function:GO:0016757//transferase activity, transferring glycosyl groups;
CL1193.Contig3_All	1241	0.01	3.64	8.50779	4.45e-19	Up	1.48e-20	gi|731355774|ref|XP_010689316.1|/4.6e-128/PREDICTED: 5' exonuclease Apollo [Beta vulgaris subsp. vulgaris] >gi|870850066|gb|KMT02217.1| hypothetical protein BVRB_9g206770 [Beta vulgaris subsp. vulgaris]	NA	sp|Q38961|SNM1_ARATH/9.3e-34/DNA cross-link repair protein SNM1 OS=Arabidopsis thaliana GN=SNM1 PE=2 SV=1	bvg:104903041/7.7e-129/5' exonuclease Apollo; K15341 DNA cross-link repair 1B protein [EC:3.1.-.-]	At1g27410/2.8e-101/[L] KOG1361 Predicted hydrolase involved in interstrand cross-link repair	PTHR23240:SF9/3.7E-170/--	biological_process:GO:0006281//DNA repair;
CL4324.Contig1_All	1537	0.01	3.63	8.50383	6.28e-24	Up	1.64e-25	gi|731359154|ref|XP_010691132.1|/1.7e-07/PREDICTED: uncharacterized protein LOC104904553 [Beta vulgaris subsp. vulgaris] >gi|870848372|gb|KMT00661.1| hypothetical protein BVRB_9g219510 [Beta vulgaris subsp. vulgaris]	NA	NA	NA	NA	NA	NA
Unigene30437_All	782	0.01	3.58	8.48382	2.9e-11	Up	1.67e-12	gi|922467345|ref|XP_013633904.1|/2.6e-12/PREDICTED: probable receptor-like protein kinase At1g80640 isoform X2 [Brassica oleracea var. oleracea]	NA	sp|B9DFG5|PTI13_ARATH/6.1e-07/PTI1-like tyrosine-protein kinase 3 OS=Arabidopsis thaliana GN=PTI13 PE=1 SV=1	bvg:104883041/5.7e-13/probable receptor-like protein kinase At1g80640; K04733 interleukin-1 receptor-associated kinase 4 [EC:2.7.11.1]	At2g25220/1.4e-13/[T] KOG1187 Serine/threonine protein kinase	NA	biological_process:GO:0006468//protein phosphorylation;cellular_component:GO:0016021//integral component of membrane;molecular_function:GO:0004674//protein serine/threonine kinase activity;GO:0005524//ATP binding;
CL4714.Contig1_All	1146	0.01	3.53	8.46352	5.75e-17	Up	2.18e-18	gi|902186555|gb|KNA10707.1|/5.6e-144/hypothetical protein SOVF_141840 [Spinacia oleracea]	gi|731322151|ref|XM_010673434.1|/9.35482853235089e-156/PREDICTED: Beta vulgaris subsp. vulgaris kinase suppressor of Ras 1-like (LOC104888453), mRNA	sp|Q9FPR3|EDR1_ARATH/4.9e-90/Serine/threonine-protein kinase EDR1 OS=Arabidopsis thaliana GN=EDR1 PE=1 SV=1	nnu:104586609/1.5e-94/serine/threonine-protein kinase EDR1-like; K04424 sterile alpha motif and leucine zipper containing kinase AZK [EC:2.7.11.25]	At3g06620/9.6e-133/[T] KOG0192 Tyrosine kinase specific for activated (GTP-bound) p21cdc42Hs	PTHR23257/3.0E-172/--	biological_process:GO:0006355//regulation of transcription, DNA-templated;GO:0006468//protein phosphorylation;molecular_function:GO:0005524//ATP binding;GO:0004672//protein kinase activity;
CL645.Contig3_All	888	0.01	3.51	8.45533	9.25e-13	Up	4.72e-14	gi|870843626|gb|KMS96766.1|/1.5e-27/hypothetical protein BVRB_8g199500 isoform C [Beta vulgaris subsp. vulgaris]	NA	sp|Q8H0T9|KTNB1_ARATH/1.7e-21/Katanin p80 WD40 repeat-containing subunit B1 homolog OS=Arabidopsis thaliana GN=At5g23430 PE=2 SV=3	bvg:104909086/2.5e-28/katanin p80 WD40 repeat-containing subunit B1 homolog; K18643 katanin p80 WD40 repeat-containing subunit B1	At1g11160/7.9e-26/[D] KOG0267 Microtubule severing protein katanin p80 subunit B (contains WD40 repeats)	NA	biological_process:GO:0051013//microtubule severing;cellular_component:GO:0008352//katanin complex;GO:0005874//microtubule;molecular_function:GO:0008017//microtubule binding;
Unigene22174_All	1810	0.01	3.48	8.44294	1.4e-27	Up	3.15e-29	gi|902156884|gb|KNA06051.1|/1.3e-184/hypothetical protein SOVF_184680 [Spinacia oleracea]	NA	sp|Q9M548|DRM2_ARATH/8.8e-150/DNA (cytosine-5)-methyltransferase DRM2 OS=Arabidopsis thaliana GN=DRM2 PE=1 SV=1	ppp:PHYPADRAFT_163141/2.4e-06/hypothetical protein; K17398 DNA (cytosine-5)-methyltransferase 3A [EC:2.1.1.37]	At5g14620/8.9e-133/[LB] TWOG0151 Cytosine methyltransferase	PS50030/8.932/Ubiquitin-associated domain (UBA) profile.	NA
CL91.Contig3_All	1424	0.01	3.38	8.40088	1.35e-20	Up	4.18e-22	gi|743938449|ref|XP_011013650.1|/4.5e-42/PREDICTED: cell division control protein 2 homolog isoform X2 [Populus euphratica]	NA	sp|Q41639|CDC2_VIGAC/4.9e-39/Cell division control protein 2 homolog OS=Vigna aconitifolia GN=CDC2 PE=2 SV=1	obr:102712422/3.8e-39/cyclin-dependent kinase A-2-like; K02206 cyclin-dependent kinase 2 [EC:2.7.11.22]	Hs4557439/6.9e-40/[R] KOG0594 Protein kinase PCTAIRE and related kinases	PTHR24056/4.0E-51/--	NA
Unigene1625_All	400	0.01	3.35	8.38802	4.48e-05	Up	5.32e-06	gi|743918525|ref|XP_011003268.1|/8.2e-10/PREDICTED: serine/arginine-rich splicing factor SR34A isoform X3 [Populus euphratica]	NA	sp|O22315|SRSF1_ARATH/3.1e-07/Pre-mRNA-splicing factor SF2 OS=Arabidopsis thaliana GN=SF2 PE=1 SV=1	sly:101247702/4.0e-10/serine/arginine-rich splicing factor SR34A; K12890 splicing factor, arginine/serine-rich 1	At3g49430/1.0e-09/[A] KOG0105 Alternative splicing factor ASF/SF2 (RRM superfamily)	NA	molecular_function:GO:1901363//heterocyclic compound binding;GO:0097159//organic cyclic compound binding;
CL7842.Contig5_All	1630	0.01	3.34	8.3837	1.26e-23	Up	3.34e-25	gi|731312052|ref|XP_010672374.1|/7.8e-75/PREDICTED: V-type proton ATPase subunit a3-like [Beta vulgaris subsp. vulgaris] >gi|870869911|gb|KMT20656.1| hypothetical protein BVRB_1g006320 [Beta vulgaris subsp. vulgaris]	gi|731312051|ref|XM_010674072.1|/6.78974966077486e-94/PREDICTED: Beta vulgaris subsp. vulgaris V-type proton ATPase subunit a3-like (LOC104888955), mRNA	sp|Q8W4S4|VHAA3_ARATH/3.3e-55/Vacuolar proton ATPase a3 OS=Arabidopsis thaliana GN=VHA-a3 PE=1 SV=1	bvg:104888955/1.3e-75/V-type proton ATPase subunit a3-like; K02154 V-type H+-transporting ATPase subunit a	At4g39080/8.7e-55/[C] KOG2189 Vacuolar H+-ATPase V0 sector, subunit a	PF01496/6.2E-37/V-type ATPase 116kDa subunit family	biological_process:GO:0015991//ATP hydrolysis coupled proton transport;cellular_component:GO:0000220//vacuolar proton-transporting V-type ATPase, V0 domain;GO:0016021//integral component of membrane;molecular_function:GO:0016787//hydrolase activity;GO:0015078//hydrogen ion transmembrane transporter activity;
CL6819.Contig2_All	802	0.01	3.32	8.37504	5.77e-11	Up	3.4e-12	gi|731347969|ref|XP_010685256.1|/5.1e-35/PREDICTED: auxin-repressed 12.5 kDa protein [Beta vulgaris subsp. vulgaris] >gi|870852895|gb|KMT04776.1| hypothetical protein BVRB_7g169530 [Beta vulgaris subsp. vulgaris]	NA	NA	NA	NA	PTHR33565:SF3/3.1E-32/--	NA
Unigene30708_All	1073	0.01	3.31	8.37069	7.32e-15	Up	3.2e-16	gi|902196736|gb|KNA13187.1|/2.1e-92/hypothetical protein SOVF_119030, partial [Spinacia oleracea]	gi|823210475|ref|XM_012582808.1|/3.69968059923188e-40/PREDICTED: Gossypium raimondii E3 ubiquitin-protein ligase BOI-like (LOC105764278), transcript variant X3, mRNA	NA	bvg:104897365/1.9e-91/E3 ubiquitin-protein ligase BOI-like; K19042 E3 ubiquitin-protein ligase BOI and related proteins [EC:2.3.2.27]	At1g10650/4.4e-55/[O] KOG1100 Predicted E3 ubiquitin ligase	PTHR10044/2.1E-102/--	biological_process:GO:0016567//protein ubiquitination;GO:0031347//regulation of defense response;cellular_component:GO:0005634//nucleus;molecular_function:GO:0008270//zinc ion binding;GO:0004842//ubiquitin-protein transferase activity;
CL4058.Contig2_All	655	0.01	3.3	8.36632	1.39e-08	Up	1.02e-09	gi|731359284|ref|XP_010691200.1|/2.0e-77/PREDICTED: acyl-protein thioesterase 2 [Beta vulgaris subsp. vulgaris] >gi|870848432|gb|KMT00721.1| hypothetical protein BVRB_9g220050 [Beta vulgaris subsp. vulgaris]	NA	NA	bvg:104904604/3.3e-78/acyl-protein thioesterase 2; K06130 lysophospholipase II [EC:3.1.1.5]	At3g15650/1.7e-65/[I] KOG2112 Lysophospholipase	PTHR10655/6.2E-98/--	molecular_function:GO:0016787//hydrolase activity;
Unigene9873_All	518	0.01	3.26	8.34873	1.58e-06	Up	1.51e-07	gi|764594889|ref|XP_011465726.1|/3.7e-10/PREDICTED: extensin-like [Fragaria vesca subsp. vesca]	NA	sp|Q9FFW5|PERK8_ARATH/7.3e-09/Proline-rich receptor-like protein kinase PERK8 OS=Arabidopsis thaliana GN=PERK8 PE=1 SV=1	gra:105781829/4.8e-08/proline-rich receptor-like protein kinase PERK4; K04733 interleukin-1 receptor-associated kinase 4 [EC:2.7.11.1]	At5g38560/1.9e-08/[T] KOG1187 Serine/threonine protein kinase	NA	NA
Unigene9349_All	716	0.01	3.25	8.3443	1.8e-09	Up	1.2e-10	gi|902236610|gb|KNA24457.1|/2.1e-40/hypothetical protein SOVF_015610 [Spinacia oleracea]	NA	sp|Q93VR4|ML423_ARATH/1.0e-32/MLP-like protein 423 OS=Arabidopsis thaliana GN=MLP423 PE=2 SV=1	egr:104423037/2.7e-09/abscisic acid receptor PYL2; K14496 abscisic acid receptor PYR/PYL family	At1g24020/2.7e-32/[R] LSE0193 A Major latex protein and related proteins	SM01037/7.4E-28/Pathogenesis-related protein Bet v I family	biological_process:GO:0050896//response to stimulus;
Unigene9527_All	1356	0.01	3.25	8.3443	8.91e-19	Up	3.02e-20	gi|731323841|ref|XP_010672650.1|/1.7e-67/PREDICTED: phytochromobilin:ferredoxin oxidoreductase, chloroplastic [Beta vulgaris subsp. vulgaris] >gi|870864192|gb|KMT15312.1| hypothetical protein BVRB_3g060200 [Beta vulgaris subsp. vulgaris]	NA	sp|Q9SR43|PFBS_ARATH/1.1e-56/Phytochromobilin:ferredoxin oxidoreductase, chloroplastic OS=Arabidopsis thaliana GN=HY2 PE=2 SV=1	bvg:104889193/2.8e-68/phytochromobilin:ferredoxin oxidoreductase, chloroplastic; K08101 phytochromobilin:ferredoxin oxidoreductase [EC:1.3.7.4]	NA	PTHR34557/2.1E-51/--	biological_process:GO:0010024//phytochromobilin biosynthetic process;GO:0055114//oxidation-reduction process;molecular_function:GO:0016636//oxidoreductase activity, acting on the CH-CH group of donors, iron-sulfur protein as acceptor;GO:0050897//cobalt ion binding;
Unigene8492_All	1634	0.01	3.24	8.33985	5.07e-23	Up	1.39e-24	gi|571468357|ref|XP_006584238.1|/2.8e-64/PREDICTED: uncharacterized protein LOC102664824 [Glycine max]	NA	sp|P92555|M1250_ARATH/5.7e-07/Uncharacterized mitochondrial protein AtMg01250 OS=Arabidopsis thaliana GN=AtMg01250 PE=4 SV=1	thj:104807150/3.8e-35/LINE-1 retrotransposable element ORF2 protein; K18195 rhamnogalacturonan endolyase [EC:4.2.2.23]	At2g18820/3.9e-47/[R] KOG1075 FOG: Reverse transcriptase	PTHR25952:SF191/1.3E-16/--	NA
Unigene11102_All	352	0.01	3.22	8.33092	0.000321818	Up	4.52e-05	gi|731350382|ref|XP_010686475.1|/7.4e-31/PREDICTED: uncharacterized protein LOC104900682 [Beta vulgaris subsp. vulgaris]	NA	sp|Q9C646|RX24L_ARATH/2.7e-07/Probable disease resistance protein RXW24L OS=Arabidopsis thaliana GN=RXW24L PE=2 SV=1	tcc:TCM_031062/1.0e-09/Leucine-rich repeat containing protein; K19613 leucine-rich repeat protein SHOC2	NA	PTHR23155:SF609/2.1E-15/--	NA
Unigene1077_All	858	0.01	3.17	8.30834	2.9e-11	Up	1.67e-12	gi|731350910|ref|XP_010686755.1|/2.5e-11/PREDICTED: ubiquinol oxidase 4, chloroplastic/chromoplastic [Beta vulgaris subsp. vulgaris] >gi|870852126|gb|KMT04070.1| hypothetical protein BVRB_8g185240 [Beta vulgaris subsp. vulgaris]	NA	sp|Q56X52|AOX4_ARATH/1.0e-07/Ubiquinol oxidase 4, chloroplastic/chromoplastic OS=Arabidopsis thaliana GN=AOX4 PE=1 SV=2	bvg:104900924/4.1e-12/ubiquinol oxidase 4, chloroplastic/chromoplastic; K17893 ubiquinol oxidase [EC:1.10.3.11]	NA	NA	cellular_component:GO:0044425//membrane part;molecular_function:GO:0016491//oxidoreductase activity;
Unigene21355_All	468	0.01	3.12	8.2854	1.18e-05	Up	1.28e-06	gi|870857389|gb|KMT08949.1|/3.5e-36/hypothetical protein BVRB_6g136630 [Beta vulgaris subsp. vulgaris]	NA	NA	NA	At1g13820/6.9e-29/[R] KOG1454 Predicted hydrolase/acyltransferase (alpha/beta hydrolase superfamily)	PF00561/1.6E-6/alpha/beta hydrolase fold	molecular_function:GO:0003824//catalytic activity;
CL6524.Contig3_All	2951	0.01	3.12	8.2854	5.1e-41	Up	7.42e-43	gi|731316755|ref|XP_010665639.1|/5.0e-306/PREDICTED: uncharacterized protein LOC104882916 [Beta vulgaris subsp. vulgaris] >gi|870868120|gb|KMT18989.1| hypothetical protein BVRB_2g030860 [Beta vulgaris subsp. vulgaris]	gi|823225106|ref|XM_012589891.1|/7.73536792471818e-66/PREDICTED: Gossypium raimondii uncharacterized LOC105769334 (LOC105769334), mRNA	sp|Q84JR9|TTL4_ARATH/7.6e-10/TPR repeat-containing thioredoxin TTL4 OS=Arabidopsis thaliana GN=TTL4 PE=2 SV=1	mdm:103415706/3.9e-94/protein unc-45 homolog A-like; K17768 mitochondrial import receptor subunit TOM70	At4g32070/9.2e-220/[ODR] KOG4151 Myosin assembly protein/sexual cycle protein and related proteins	SM00028/19.0/Tetratricopeptide repeats	NA
Unigene3667_All	700	0.01	3.12	8.2854	7.02e-09	Up	5.01e-10	gi|488731|emb|CAA55883.1|/1.4e-09/chitinase [Beta vulgaris subsp. vulgaris] >gi|829258|emb|CAA56946.1| Chitinase [Beta vulgaris subsp. vulgaris]	gi|965610582|dbj|AP015042.1|/1.92842659468391e-06/Vigna angularis var. angularis DNA, chromosome 9, almost complete sequence, cultivar: Shumari	sp|Q9LK03|PERK2_ARATH/7.1e-07/Proline-rich receptor-like protein kinase PERK2 OS=Arabidopsis thaliana GN=PERK2 PE=2 SV=3	bvg:104883960/2.4e-10/endochitinase-like; K20547 basic endochitinase B [EC:3.2.1.14]	At3g24400/1.9e-06/[T] KOG1187 Serine/threonine protein kinase	NA	NA
Unigene4819_All	1127	0.01	3.05	8.25267	1.47e-14	Up	6.54e-16	gi|147771612|emb|CAN64779.1|/4.2e-160/hypothetical protein VITISV_043230 [Vitis vinifera]	gi|123719864|emb|AM435987.1|/8.72712909958163e-12/Vitis vinifera, whole genome shotgun sequence, contig VV78X051309.14, clone ENTAV 115	sp|P10978|POLX_TOBAC/5.6e-54/Retrovirus-related Pol polyprotein from transposon TNT 1-94 OS=Nicotiana tabacum PE=2 SV=1	adu:107466525/5.9e-136/DNA-directed RNA polymerase II subunit 1-like; K03006 DNA-directed RNA polymerase II subunit RPB1 [EC:2.7.7.6]	At1g58140/4.0e-107/[R] KOG0017 FOG: Transposon-encoded proteins with TYA, reverse transcriptase, integrase domains in various combinations	PF00665/8.7E-26/Integrase core domain	molecular_function:GO:0005488//binding;
Unigene11316_All	2552	0.01	3.02	8.2384	5.55e-34	Up	9.86e-36	gi|731360534|ref|XP_010691873.1|/1.5e-40/PREDICTED: uncharacterized protein LOC104905122 [Beta vulgaris subsp. vulgaris] >gi|870847947|gb|KMT00281.1| hypothetical protein BVRB_1g016360 [Beta vulgaris subsp. vulgaris]	gi|207999377|emb|CU468638.8|/5.61951920613297e-07/S.lycopersicum DNA sequence from clone LE_HBa-272I8 on chromosome 4, complete sequence	sp|Q43383|ACCH5_ARATH/1.1e-09/1-aminocyclopropane-1-carboxylate oxidase homolog 5 OS=Arabidopsis thaliana GN=2A6 PE=2 SV=2	ats:F775_24138/1.6e-08/Cysteine-rich receptor-like protein kinase 26; K04733 interleukin-1 receptor-associated kinase 4 [EC:2.7.11.1]	At1g03410/3.0e-09/[QR] KOG0143 Iron/ascorbate family oxidoreductases	NA	NA
Unigene3583_All	371	0.01	3.02	8.2384	0.000321651	Up	4.52e-05	gi|720000978|ref|XP_010256207.1|/4.6e-15/PREDICTED: basic 7S globulin 2-like [Nelumbo nucifera]	NA	NA	NA	At1g03230/1.7e-06/[O] KOG1339 Aspartyl protease	PF14543/4.9E-13/Xylanase inhibitor N-terminal	NA
CL3958.Contig2_All	654	0.01	3.01	8.23362	1.07e-07	Up	8.69e-09	gi|658006613|ref|XP_008338475.1|/3.5e-10/PREDICTED: uncharacterized protein LOC103401538 [Malus domestica] >gi|658006615|ref|XP_008338476.1| PREDICTED: uncharacterized protein LOC103401538 [Malus domestica]	NA	sp|Q0WM29|MMSA_ARATH/4.6e-08/Methylmalonate-semialdehyde dehydrogenase [acylating], mitochondrial OS=Arabidopsis thaliana GN=ALDH6B2 PE=2 SV=2	mdm:103401538/5.9e-11/uncharacterized LOC103401538; K00140 malonate-semialdehyde dehydrogenase (acetylating) / methylmalonate-semialdehyde dehydrogenase [EC:1.2.1.18 1.2.1.27]	At2g14170/1.2e-07/[EG] KOG2449 Methylmalonate semialdehyde dehydrogenase	NA	NA
CL5555.Contig1_All	397	0.01	2.99	8.224	0.000167534	Up	2.22e-05	NA	NA	sp|Q9C5S0|AGP9_ARATH/7.6e-06/Classical arabinogalactan protein 9 OS=Arabidopsis thaliana GN=AGP9 PE=1 SV=2	NA	NA	NA	NA
CL6419.Contig1_All	641	0.01	2.98	8.21917	1.07e-07	Up	8.69e-09	gi|731370740|ref|XP_010665819.1|/2.8e-20/PREDICTED: uncharacterized protein LOC104883070 [Beta vulgaris subsp. vulgaris]	NA	NA	osa:4335569/2.4e-09/uncharacterized LOC4335569; K15255 ATP-dependent DNA helicase PIF1 [EC:3.6.4.12]	NA	NA	NA
CL1647.Contig3_All	1086	0.01	2.98	8.21917	1.17e-13	Up	5.55e-15	gi|697162940|ref|XP_009590282.1|/2.1e-36/PREDICTED: uncharacterized protein LOC104087497 isoform X1 [Nicotiana tomentosiformis]	NA	NA	NA	NA	PTHR23022/4.8E-47/--	NA
Unigene20418_All	424	0.01	2.95	8.20457	8.62e-05	Up	1.09e-05	NA	gi|663673456|emb|HG975450.1|/4.05326901481923e-11/Solanum pennellii chromosome ch11, complete genome	NA	NA	NA	NA	NA
CL7958.Contig1_All	1923	0.01	2.95	8.20457	7.68e-25	Up	1.93e-26	gi|902170202|gb|KNA07795.1|/1.0e-36/hypothetical protein SOVF_168570 [Spinacia oleracea]	gi|567181349|ref|XM_006402085.1|/1.17229215773926e-07/Eutrema salsugineum hypothetical protein (EUTSA_v10013914mg) mRNA, complete cds	sp|O65039|CYSEP_RICCO/2.2e-34/Vignain OS=Ricinus communis GN=CYSEP PE=1 SV=1	bvg:104908560/8.2e-37/vignain-like; K16292 KDEL-tailed cysteine endopeptidase [EC:3.4.22.-]	At5g50260/2.6e-29/[O] KOG1543 Cysteine proteinase Cathepsin L	PTHR12411:SF346/2.8E-43/--	biological_process:GO:0006508//proteolysis;molecular_function:GO:0008234//cysteine-type peptidase activity;
Unigene11056_All	676	0.01	2.92	8.18982	5.41e-08	Up	4.26e-09	gi|802795322|ref|XP_012092470.1|/1.1e-33/PREDICTED: WAT1-related protein At3g28050-like [Jatropha curcas]	NA	sp|Q94JU2|WTR18_ARATH/5.0e-26/WAT1-related protein At3g28050 OS=Arabidopsis thaliana GN=At3g28050 PE=2 SV=1	gmx:102668139/9.6e-17/uncharacterized LOC102668139; K07874 Ras-related protein Rab-1A	At3g28050/1.3e-25/[R] LSE0148 A Nodulin-like protein	PF00892/2.2E-8/EamA-like transporter family	NA
CL259.Contig10_All	1728	0.01	2.91	8.18488	8.32e-22	Up	2.41e-23	gi|375155226|gb|AFA37963.1|/8.7e-40/SVP1 [Actinidia deliciosa]	NA	sp|Q9FUY6|JOIN_SOLLC/5.8e-34/MADS-box protein JOINTLESS OS=Solanum lycopersicum GN=J PE=1 SV=1	jcu:105641678/2.5e-37/MADS-box protein SVP; K09260 MADS-box transcription enhancer factor 2A	At2g22540/3.2e-23/[K] KOG0014 MADS box transcription factor	PF01486/2.3E-18/K-box region	biological_process:GO:0006351//transcription, DNA-templated;molecular_function:GO:0005488//binding;
CL718.Contig2_All	708	0.01	2.89	8.17493	2.74e-08	Up	2.09e-09	gi|902203740|gb|KNA14664.1|/2.6e-83/hypothetical protein SOVF_105320 [Spinacia oleracea]	gi|703081109|ref|XM_010093299.1|/2.25428237161016e-85/Morus notabilis Peptidyl-prolyl cis-trans isomerase E partial mRNA	sp|Q9FNR1|RBG3_ARATH/7.9e-14/Glycine-rich RNA-binding protein 3, mitochondrial OS=Arabidopsis thaliana GN=RBG3 PE=2 SV=1	bvg:104895768/2.8e-83/peptidyl-prolyl cis-trans isomerase E; K09564 peptidyl-prolyl isomerase E (cyclophilin E) [EC:5.2.1.8]	At1g13690/1.3e-71/[O] KOG0111 Cyclophilin-type peptidyl-prolyl cis-trans isomerase	SM00360/2.4E-23/RNA recognition motif	biological_process:GO:0006457//protein folding;GO:0000413//protein peptidyl-prolyl isomerization;molecular_function:GO:0003755//peptidyl-prolyl cis-trans isomerase activity;GO:0000166//nucleotide binding;GO:0003676//nucleic acid binding;
Unigene1854_All	1033	0.01	2.87	8.16491	1.86e-12	Up	9.62e-14	NA	NA	NA	pop:POPTR_0001s07170g/5.3e-06/POPTRDRAFT_547765; hypothetical protein; K15032 mTERF domain-containing protein, mitochondrial	NA	NA	NA
Unigene16734_All	458	0.01	2.86	8.15987	4.48e-05	Up	5.32e-06	gi|731342903|ref|XP_010682625.1|/7.4e-47/PREDICTED: uncharacterized protein LOC104897446 [Beta vulgaris subsp. vulgaris] >gi|870855610|gb|KMT07326.1| hypothetical protein BVRB_6g149540 [Beta vulgaris subsp. vulgaris]	NA	NA	NA	At1g60010/1.4e-34/[S] LSE0356 A Uncharacterized protein	PTHR33413:SF4/1.0E-52/--	NA
CL7815.Contig2_All	645	0.01	2.85	8.15482	2.1e-07	Up	1.77e-08	gi|902238329|gb|KNA25132.1|/2.5e-32/hypothetical protein SOVF_009560 [Spinacia oleracea]	NA	NA	NA	NA	NA	NA
CL827.Contig4_All	634	0.01	2.82	8.13955	4.11e-07	Up	3.62e-08	gi|731315456|ref|XP_010691554.1|/1.9e-45/PREDICTED: U6 snRNA-associated Sm-like protein LSm2 [Beta vulgaris subsp. vulgaris] >gi|870867538|gb|KMT18407.1| hypothetical protein BVRB_2g025560 [Beta vulgaris subsp. vulgaris]	gi|731315455|ref|XM_010693252.1|/5.63269387852886e-81/PREDICTED: Beta vulgaris subsp. vulgaris U6 snRNA-associated Sm-like protein LSm2 (LOC104904851), mRNA	NA	bvg:104904851/3.2e-46/U6 snRNA-associated Sm-like protein LSm2; K12621 U6 snRNA-associated Sm-like protein LSm2	At1g03330/3.0e-43/[A] KOG3448 Predicted snRNP core protein	NA	biological_process:GO:0006397//mRNA processing;
Unigene7344_All	442	0.01	2.8	8.12928	8.64e-05	Up	1.09e-05	gi|901807340|gb|KMZ64412.1|/2.2e-08/hypothetical protein ZOSMA_36G00140 [Zostera marina]	NA	NA	NA	7292513/2.2e-08/[T] KOG0200 Fibroblast/platelet-derived growth factor receptor and related receptor tyrosine kinases	NA	NA
Unigene18944_All	5871	0.11	30.78	8.12835	0	Up	0	gi|527186611|gb|EPS59507.1|/7.4e-200/hypothetical protein M569_15298, partial [Genlisea aurea]	gi|51102307|gb|AY553909.1|/0/Brassica juncea putative transposase (Tpase1) mRNA, partial cds	NA	thj:104807150/3.4e-41/LINE-1 retrotransposable element ORF2 protein; K18195 rhamnogalacturonan endolyase [EC:4.2.2.23]	Hs14720692/3.4e-64/[R] KOG1075 FOG: Reverse transcriptase	PF03372/8.4E-20/Endonuclease/Exonuclease/phosphatase family	NA
Unigene7095_All	688	0.01	2.77	8.11374	1.07e-07	Up	8.69e-09	gi|970045459|ref|XP_015084177.1|/2.5e-06/PREDICTED: probable cyclin-dependent serine/threonine-protein kinase DDB_G0292550, partial [Solanum pennellii]	gi|822657636|gb|KP332031.1|/3.12444851956553e-14/Chrysanthemum x morifolium microsatellite JH-190 sequence	NA	NA	7290493/6.8e-09/[K] KOG3585 TBX2 and related T-box transcription factors	NA	NA
CL2913.Contig2_All	378	0.01	2.74	8.09803	0.000616229	Up	9.23e-05	gi|902166584|gb|KNA07250.1|/4.3e-16/hypothetical protein SOVF_173600 [Spinacia oleracea]	NA	NA	NA	NA	NA	NA
Unigene7418_All	560	0.01	2.7	8.07682	6.04e-06	Up	6.27e-07	NA	gi|848921720|ref|XM_013002058.1|/1.96230037682325e-10/PREDICTED: Erythranthe guttatus probable fructose-bisphosphate aldolase 2, chloroplastic (LOC105976797), mRNA	NA	NA	NA	NA	NA
CL5835.Contig3_All	853	0.01	2.69	8.07146	1.8e-09	Up	1.2e-10	gi|902226701|gb|KNA20454.1|/2.0e-61/hypothetical protein SOVF_052300 isoform B [Spinacia oleracea]	NA	NA	bvg:104905845/1.4e-60/bifunctional purine biosynthesis protein purH-like; K00602 phosphoribosylaminoimidazolecarboxamide formyltransferase / IMP cyclohydrolase [EC:2.1.2.3 3.5.4.10]	At2g35040/5.2e-59/[F] KOG2555 AICAR transformylase/IMP cyclohydrolase/methylglyoxal synthase	PF01808/9.8E-26/AICARFT/IMPCHase bienzyme	biological_process:GO:0006164//purine nucleotide biosynthetic process;molecular_function:GO:0004643//phosphoribosylaminoimidazolecarboxamide formyltransferase activity;GO:0003937//IMP cyclohydrolase activity;
Unigene24546_All	556	0.01	2.69	8.07146	6.05e-06	Up	6.27e-07	gi|902153817|gb|KNA05744.1|/1.6e-35/hypothetical protein SOVF_187600 [Spinacia oleracea]	NA	NA	thj:104807150/6.1e-09/LINE-1 retrotransposable element ORF2 protein; K18195 rhamnogalacturonan endolyase [EC:4.2.2.23]	At4g26360/1.4e-12/[R] KOG1075 FOG: Reverse transcriptase	PTHR31696/1.3E-19/--	NA
CL1824.Contig2_All	4181	0.01	2.68	8.06609	3.34e-50	Up	3.79e-52	gi|960453700|ref|XP_014751849.1|/2.6e-154/PREDICTED: NAD(P)H-quinone oxidoreductase subunit 2, chloroplastic isoform X2 [Brachypodium distachyon]	gi|761631436|gb|KM668208.1|/0/Dianthus longicalyx chloroplast, complete genome	sp|P0CC48|NU2C1_COFAR/1.4e-147/NAD(P)H-quinone oxidoreductase subunit 2 A, chloroplastic OS=Coffea arabica GN=ndhB1 PE=3 SV=1	crb:AKK60_gp004/8.3e-143/ndhB; NADH dehydrogenase subunit 2; K05573 NAD(P)H-quinone oxidoreductase subunit 2 [EC:1.6.5.3]	AtCh083/2.1e-129/[C] KOG4668 NADH dehydrogenase subunits 2, 5, and related proteins	PTHR22773/3.3E-187/--	biological_process:GO:0006810//transport;GO:0019684//photosynthesis, light reaction;GO:0042773//ATP synthesis coupled electron transport;cellular_component:GO:0009535//chloroplast thylakoid membrane;GO:0016021//integral component of membrane;molecular_function:GO:0048038//quinone binding;GO:0008137//NADH dehydrogenase (ubiquinone) activity;
CL2061.Contig2_All	895	0.01	2.67	8.0607	9.05e-10	Up	5.9e-11	gi|568027353|gb|ETM01310.1|/6.3e-10/hypothetical protein L917_02086, partial [Phytophthora parasitica]	gi|663681407|emb|HG975524.1|/1.12677844332298e-24/Solanum lycopersicum chromosome ch12, complete genome	sp|Q9FDX8|HD1_ORYSJ/2.0e-06/Zinc finger protein HD1 OS=Oryza sativa subsp. japonica GN=HD1 PE=2 SV=1	cic:CICLE_v10027573mg/9.2e-07/hypothetical protein; K10761 tRNA(His) guanylyltransferase [EC:2.7.7.79]	YPR042c/2.0e-08/[R] KOG4574 RNA-binding protein (contains RRM and Pumilio-like repeats)	NA	NA
CL2695.Contig3_All	664	0.01	2.64	8.04439	8.07e-07	Up	7.38e-08	gi|731313208|ref|XP_010678935.1|/9.7e-24/PREDICTED: uncharacterized protein LOC104894414 [Beta vulgaris subsp. vulgaris]	NA	NA	NA	NA	PTHR34194/8.1E-20/--	NA
CL7909.Contig1_All	1995	0.01	2.63	8.03892	5.08e-23	Up	1.39e-24	gi|731333628|ref|XP_010677830.1|/3.0e-201/PREDICTED: uncharacterized protein LOC104893420 [Beta vulgaris subsp. vulgaris] >gi|870859958|gb|KMT11328.1| hypothetical protein BVRB_5g110090 [Beta vulgaris subsp. vulgaris]	gi|731333627|ref|XM_010679528.1|/1.85745882808389e-70/PREDICTED: Beta vulgaris subsp. vulgaris uncharacterized LOC104893420 (LOC104893420), mRNA	sp|P93022|ARFG_ARATH/1.3e-08/Auxin response factor 7 OS=Arabidopsis thaliana GN=ARF7 PE=1 SV=2	gmx:100801664/1.4e-10/mediator of RNA polymerase II transcription subunit 25; K15168 mediator of RNA polymerase II transcription subunit 25	7294427/1.0e-09/[KTDL] KOG2043 Signaling protein SWIFT and related BRCT domain proteins	PTHR23185:SF0/2.6E-74/--	NA
Unigene22263_All	444	0.01	2.62	8.03342	0.000167626	Up	2.22e-05	NA	gi|2406584|gb|U94786.1|DCU94786/1.1759627405298e-16/Dianthus caryophyllus S-adenosylmethionine decarboxylase (gcsdc9) gene, complete cds	NA	NA	NA	NA	NA
CL94.Contig5_All	700	0.01	2.58	8.01123	4.12e-07	Up	3.62e-08	gi|510937291|gb|AGN52934.1|/1.1e-57/MEE49, partial [Silene latifolia]	gi|510937290|gb|KF034822.1|/2.82107518331099e-99/Silene latifolia isolate E83 MEE49 (MEE49) gene, partial cds	NA	bvg:104900633/4.7e-51/ribosome production factor 1; K14846 ribosome production factor 1	At4g01560/8.4e-47/[A] KOG2780 Ribosome biogenesis protein RPF1, contains IMP4 domain	PTHR22734/6.7E-47/--	NA
CL2360.Contig2_All	1513	0.01	2.57	8.00562	1.16e-16	Up	4.44e-18	gi|902225590|gb|KNA20111.1|/8.6e-185/hypothetical protein SOVF_055320 [Spinacia oleracea]	gi|297832367|ref|XM_002884020.1|/5.03940015818039e-70/Arabidopsis lyrata subsp. lyrata kinase family protein, mRNA	sp|P51568|AFC3_ARATH/1.9e-17/Serine/threonine-protein kinase AFC3 OS=Arabidopsis thaliana GN=AFC3 PE=2 SV=2	tcc:TCM_000057/2.9e-170/Kinase superfamily protein isoform 1; K08832 serine/threonine-protein kinase SRPK3 [EC:2.7.11.1]	At4g35500/1.4e-160/[T] KOG1290 Serine/threonine protein kinase	PF00069/6.6E-22/Protein kinase domain	biological_process:GO:0006468//protein phosphorylation;molecular_function:GO:0004674//protein serine/threonine kinase activity;GO:0005524//ATP binding;
Unigene12196_All	634	0.01	2.55	7.99435	1.58e-06	Up	1.51e-07	gi|731314574|ref|XP_010687374.1|/5.5e-08/PREDICTED: uncharacterized protein LOC104901480 [Beta vulgaris subsp. vulgaris]	NA	NA	NA	NA	PF03078/6.3E-6/ATHILA ORF-1 family	NA
CL8466.Contig2_All	1120	0.01	2.54	7.98868	7.33e-12	Up	4.01e-13	gi|731354752|ref|XP_010688767.1|/1.5e-125/PREDICTED: transcription initiation factor TFIID subunit 15 [Beta vulgaris subsp. vulgaris] >gi|870850572|gb|KMT02672.1| hypothetical protein BVRB_9g203490 [Beta vulgaris subsp. vulgaris]	gi|1000963060|ref|XM_015720105.1|/1.71208841214899e-73/PREDICTED: Ricinus communis transcription initiation factor TFIID subunit 15 (LOC8270544), transcript variant X3, mRNA	sp|Q9AST1|TAF15_ARATH/1.8e-97/Transcription initiation factor TFIID subunit 15 OS=Arabidopsis thaliana GN=TAF15 PE=1 SV=1	jcu:105648008/1.5e-107/transcription initiation factor TFIID subunit 15; K14651 transcription initiation factor TFIID subunit 15	At1g50300/4.9e-97/[R] KOG1995 Conserved Zn-finger protein	NA	molecular_function:GO:0000166//nucleotide binding;GO:0008270//zinc ion binding;GO:0003676//nucleic acid binding;
CL1209.Contig2_All	1792	0.01	2.54	7.98868	1.1e-19	Up	3.55e-21	gi|731352042|ref|XP_010687334.1|/1.1e-72/PREDICTED: uncharacterized protein LOC104901446 [Beta vulgaris subsp. vulgaris] >gi|870851794|gb|KMT03802.1| hypothetical protein BVRB_8g189460 [Beta vulgaris subsp. vulgaris]	gi|764605710|ref|XM_011468702.1|/2.26353350246108e-34/PREDICTED: Fragaria vesca subsp. vesca uncharacterized LOC101296401 (LOC101296401), transcript variant X2, mRNA	NA	NA	NA	PTHR37205/5.1E-89/--	NA
Unigene8266_All	1160	0.01	2.53	7.98299	1.85e-12	Up	9.62e-14	gi|902153817|gb|KNA05744.1|/2.0e-11/hypothetical protein SOVF_187600 [Spinacia oleracea]	NA	NA	NA	NA	NA	NA
CL518.Contig7_All	919	0.01	2.53	7.98299	1.8e-09	Up	1.2e-10	gi|590573099|ref|XP_007012026.1|/2.2e-74/Hemoglobin 3 isoform 2, partial [Theobroma cacao] >gi|508782389|gb|EOY29645.1| Hemoglobin 3 isoform 2, partial [Theobroma cacao]	gi|733214614|ref|NM_001303089.1|/1.01245366057343e-119/Beta vulgaris subsp. vulgaris two-on-two hemoglobin-3 (LOC104887758), mRNA &gt;gi|559807531|gb|KF549983.1| Beta vulgaris subsp. vulgaris truncated hemoglobin (Bv2_046290_esac.t1) mRNA, complete cds	sp|Q67XG0|GLB3_ARATH/1.0e-69/Two-on-two hemoglobin-3 OS=Arabidopsis thaliana GN=GLB3 PE=1 SV=1	NA	NA	PF01152/2.7E-43/Bacterial-like globin	molecular_function:GO:0020037//heme binding;GO:0019825//oxygen binding;
CL4137.Contig1_All	1403	0.01	2.52	7.97728	3.69e-15	Up	1.57e-16	NA	gi|391224518|gb|AC246950.1|/1.0926843831531e-11/Solanum lycopersicum chromosome 3 clone HBa0038D24, complete sequence &gt;gi|393393917|gb|AC247014.1| Solanum lycopersicum chromosome 3 clone HBa0038D24, complete sequence	NA	NA	NA	NA	NA
CL2536.Contig4_All	2351	0.03	7.55	7.97537	2.66e-77	Up	1.93e-79	gi|902222400|gb|KNA19163.1|/8.6e-91/hypothetical protein SOVF_063920 isoform B [Spinacia oleracea]	NA	NA	adu:107484722/7.0e-22/laccase-17-like; K05909 laccase [EC:1.10.3.2]	NA	PF03004/4.0E-5/Plant transposase (Ptta/En/Spm family)	NA
CL8338.Contig3_All	690	0.01	2.48	7.9542	8.07e-07	Up	7.38e-08	gi|731363716|ref|XP_010693579.1|/4.2e-46/PREDICTED: oral cancer-overexpressed protein 1 homolog [Beta vulgaris subsp. vulgaris]	NA	NA	NA	At2g20830_1/4.9e-23/[S] KOG4595 Uncharacterized conserved protein	PTHR28532/5.2E-39/--	NA
Unigene14044_All	600	0.01	2.47	7.94837	6.06e-06	Up	6.27e-07	gi|902233912|gb|KNA23245.1|/2.6e-31/hypothetical protein SOVF_026580 [Spinacia oleracea]	NA	NA	NA	At1g24050/5.6e-23/[S] KOG4401 Uncharacterized conserved protein	NA	NA
CL2383.Contig4_All	1219	0.01	2.47	7.94837	9.26e-13	Up	4.72e-14	gi|902189211|gb|KNA11319.1|/9.7e-54/hypothetical protein SOVF_136340 [Spinacia oleracea]	gi|700259112|gb|KM400532.1|/4.40148079034037e-10/Arabidopsis lyrata regulatory particle non-ATPase 13 mRNA, partial cds	sp|O48726|RPN13_ARATH/3.6e-38/26S proteasome regulatory subunit RPN13 OS=Arabidopsis thaliana GN=RPN13 PE=1 SV=2	NA	At2g26590/1.7e-34/[R] KOG3037 Cell membrane glycoprotein	PTHR12225/1.6E-37/--	cellular_component:GO:0005634//nucleus;GO:0005737//cytoplasm;
CL2935.Contig4_All	1496	0.01	2.47	7.94837	9.27e-16	Up	3.77e-17	gi|902085267|gb|KNA03180.1|/5.1e-190/hypothetical protein SOVF_211660 [Spinacia oleracea]	gi|731337804|ref|XM_010681684.1|/0/PREDICTED: Beta vulgaris subsp. vulgaris actin-related protein 2 (LOC104895232), mRNA	sp|Q9LSD6|ARP2_ARATH/1.4e-180/Actin-related protein 2 OS=Arabidopsis thaliana GN=ARP2 PE=1 SV=1	bvg:104895232/6.1e-189/actin-related protein 2; K17260 actin-related protein 2	At3g27000/3.6e-180/[Z] KOG0677 Actin-related protein Arp2/3 complex, subunit Arp2	PTHR11937:SF37/4.1E-221/--	biological_process:GO:0009825//multidimensional cell growth;GO:0034314//Arp2/3 complex-mediated actin nucleation;GO:0010090//trichome morphogenesis;cellular_component:GO:0005885//Arp2/3 protein complex;molecular_function:GO:0005524//ATP binding;
Unigene600_All	439	0.01	2.47	7.94837	0.000321985	Up	4.52e-05	gi|870846940|gb|KMS99399.1|/3.6e-27/hypothetical protein BVRB_2g045220 [Beta vulgaris subsp. vulgaris]	NA	sp|O81778|REM9_ARATH/2.4e-08/B3 domain-containing protein REM9 OS=Arabidopsis thaliana GN=REM9 PE=2 SV=1	NA	At4g31690/6.3e-08/[S] LSE0155 A Uncharacterized protein	PS50863/10.405/B3 DNA-binding domain profile.	NA
CL1124.Contig2_All	504	0.01	2.46	7.94251	8.62e-05	Up	1.09e-05	gi|902157664|gb|KNA06148.1|/9.7e-08/hypothetical protein SOVF_183810 [Spinacia oleracea]	NA	NA	NA	NA	NA	NA
CL2151.Contig3_All	1557	0.01	2.46	7.94251	2.32e-16	Up	9.06e-18	gi|731342154|ref|XP_010682258.1|/7.3e-147/PREDICTED: G-type lectin S-receptor-like serine/threonine-protein kinase At1g34300 [Beta vulgaris subsp. vulgaris]	NA	sp|Q9FLV4|Y5248_ARATH/3.8e-69/G-type lectin S-receptor-like serine/threonine-protein kinase At5g24080 OS=Arabidopsis thaliana GN=At5g24080 PE=2 SV=1	nnu:104587921/2.0e-118/rust resistance kinase Lr10-like; K04733 interleukin-1 receptor-associated kinase 4 [EC:2.7.11.1]	At5g24080/1.0e-68/[T] LSE0015 A Receptor-like protein kinase, contains lectin domains	PTHR27009/7.6E-216/--	NA
Unigene24000_All	661	0.01	2.44	7.93074	1.58e-06	Up	1.51e-07	gi|731345647|ref|XP_010684028.1|/4.8e-23/PREDICTED: formin-1-like [Beta vulgaris subsp. vulgaris]	NA	NA	bvg:104898419/1.2e-06/uncharacterized LOC104898419; K10268 F-box and leucine-rich repeat protein 2/20	NA	PF14223/1.4E-6/gag-polypeptide of LTR copia-type	NA
CL2274.Contig1_All	933	0.01	2.44	7.93074	1.8e-09	Up	1.2e-10	gi|731333154|ref|XP_010677581.1|/1.7e-29/PREDICTED: calcium-dependent protein kinase 26-like [Beta vulgaris subsp. vulgaris] >gi|870860214|gb|KMT11577.1| hypothetical protein BVRB_5g108920 [Beta vulgaris subsp. vulgaris]	NA	sp|Q06850|CDPK1_ARATH/8.2e-27/Calcium-dependent protein kinase 1 OS=Arabidopsis thaliana GN=CPK1 PE=1 SV=1	bvg:104893188/2.8e-30/calcium-dependent protein kinase 26-like; K13412 calcium-dependent protein kinase [EC:2.7.11.1]	At5g04870/2.2e-26/[T] KOG0032 Ca2+/calmodulin-dependent protein kinase, EF-Hand protein superfamily	PS50222/8.153/EF-hand calcium-binding domain profile.	biological_process:GO:0006468//protein phosphorylation;molecular_function:GO:0004674//protein serine/threonine kinase activity;GO:0005524//ATP binding;GO:0005509//calcium ion binding;
Unigene13810_All	1436	0.01	2.41	7.91289	7.33e-15	Up	3.2e-16	gi|731347594|ref|XP_010685067.1|/8.4e-105/PREDICTED: uncharacterized protein LOC104899550 [Beta vulgaris subsp. vulgaris]	NA	NA	thj:104807150/5.2e-60/LINE-1 retrotransposable element ORF2 protein; K18195 rhamnogalacturonan endolyase [EC:4.2.2.23]	At1g10160/5.9e-63/[R] KOG1075 FOG: Reverse transcriptase	PTHR31696/8.3E-66/--	NA
CL1527.Contig3_All	1322	0.01	2.39	7.90087	2.33e-13	Up	1.13e-14	gi|731318547|ref|XP_010669786.1|/4.2e-10/PREDICTED: uncharacterized protein LOC104886930 [Beta vulgaris subsp. vulgaris]	NA	NA	NA	NA	NA	NA
CL7037.Contig1_All	961	0.01	2.36	7.88264	1.8e-09	Up	1.2e-10	NA	NA	sp|P49043|VPE_CITSI/3.7e-06/Vacuolar-processing enzyme OS=Citrus sinensis PE=2 SV=1	NA	NA	NA	NA
Unigene18907_All	680	0.01	2.36	7.88264	1.58e-06	Up	1.51e-07	gi|700191351|gb|KGN46555.1|/1.1e-09/hypothetical protein Csa_6G108530 [Cucumis sativus]	NA	NA	vcn:VOLCADRAFT_121342/2.6e-09/hypothetical protein; K11323 histone arginine demethylase JMJD6 [EC:1.14.11.-]	SPBC3D6.14c/8.8e-09/[GO] KOG4157 beta-1,6-N-acetylglucosaminyltransferase, contains WSC domain	NA	NA
CL1499.Contig5_All	538	0.01	2.36	7.88264	8.64e-05	Up	1.09e-05	gi|511630334|emb|CCC14999.1|/4.3e-06/heavy metal ATPase 1 [Hordeum vulgare subsp. vulgare]	gi|1000947731|ref|XM_015725001.1|/1.13188540172974e-07/PREDICTED: Ricinus communis AT-hook motif nuclear-localized protein 1 (LOC8288401), transcript variant X2, mRNA	NA	NA	NA	NA	NA
CL5991.Contig1_All	663	0.01	2.35	7.87652	3.09e-06	Up	3.07e-07	gi|731322665|ref|XP_010672018.1|/4.3e-40/PREDICTED: uncharacterized protein LOC104888683 [Beta vulgaris subsp. vulgaris] >gi|870864827|gb|KMT15912.1| hypothetical protein BVRB_3g055990 [Beta vulgaris subsp. vulgaris]	NA	NA	NA	At5g51510/6.3e-12/[S] KOG4054 Uncharacterized conserved protein	NA	cellular_component:GO:0044425//membrane part;
CL518.Contig5_All	904	0.01	2.34	7.87036	1.38e-08	Up	1.02e-09	gi|590573099|ref|XP_007012026.1|/2.2e-74/Hemoglobin 3 isoform 2, partial [Theobroma cacao] >gi|508782389|gb|EOY29645.1| Hemoglobin 3 isoform 2, partial [Theobroma cacao]	gi|733214614|ref|NM_001303089.1|/9.95332121781322e-120/Beta vulgaris subsp. vulgaris two-on-two hemoglobin-3 (LOC104887758), mRNA &gt;gi|559807531|gb|KF549983.1| Beta vulgaris subsp. vulgaris truncated hemoglobin (Bv2_046290_esac.t1) mRNA, complete cds	sp|Q67XG0|GLB3_ARATH/1.0e-69/Two-on-two hemoglobin-3 OS=Arabidopsis thaliana GN=GLB3 PE=1 SV=1	NA	NA	PF01152/2.7E-43/Bacterial-like globin	molecular_function:GO:0020037//heme binding;GO:0019825//oxygen binding;
Unigene5471_All	805	0.01	2.32	7.85798	1.07e-07	Up	8.69e-09	gi|731342948|ref|XP_010682648.1|/3.0e-27/PREDICTED: glutamate receptor 2.6-like [Beta vulgaris subsp. vulgaris] >gi|870855630|gb|KMT07346.1| hypothetical protein BVRB_6g149730 [Beta vulgaris subsp. vulgaris]	NA	sp|O04660|GLR21_ARATH/7.6e-21/Glutamate receptor 2.1 OS=Arabidopsis thaliana GN=GLR2.1 PE=2 SV=2	egr:104439414/2.7e-26/glutamate receptor 2.7; K05387 glutamate receptor, ionotropic, plant	At5g27100/2.0e-20/[PET] KOG1052 Glutamate-gated kainate-type ion channel receptor subunit GluR5 and related subunits	PTHR18966/8.6E-20/--	NA
CL4972.Contig1_All	521	0.01	2.32	7.85798	8.63e-05	Up	1.09e-05	gi|720047461|ref|XP_010270824.1|/1.5e-19/PREDICTED: uncharacterized protein LOC104607033 [Nelumbo nucifera]	NA	NA	NA	At2g20460/6.3e-07/[R] KOG0017 FOG: Transposon-encoded proteins with TYA, reverse transcriptase, integrase domains in various combinations	PF13976/3.1E-7/GAG-pre-integrase domain	NA
Unigene7511_All	638	0.01	2.31	7.85175	6.05e-06	Up	6.27e-07	gi|870850395|gb|KMT02506.1|/7.9e-31/hypothetical protein BVRB_9g204500 [Beta vulgaris subsp. vulgaris]	NA	sp|Q7XA39|RGA4_SOLBU/1.3e-07/Putative disease resistance protein RGA4 OS=Solanum bulbocastanum GN=RGA4 PE=2 SV=1	lja:Lj0g3v0127529.1/7.0e-17/Lj0g3v0127529.1; -; K19613 leucine-rich repeat protein SHOC2	At5g46270/8.3e-09/[VT] LSE0039 A Disease resistance protein (TIR-NBS-LRR class)	NA	NA
CL1039.Contig2_All	709	0.01	2.3	7.84549	1.58e-06	Up	1.51e-07	gi|731338456|ref|XP_010680338.1|/6.7e-39/PREDICTED: MADS-box protein JOINTLESS [Beta vulgaris subsp. vulgaris] >gi|870857720|gb|KMT09268.1| hypothetical protein BVRB_6g133680 [Beta vulgaris subsp. vulgaris]	gi|372450322|gb|JF699268.1|/7.02930285589605e-06/Agave tequilana cultivar Azul MADS box protein 5 mRNA, partial cds	sp|Q9FVC1|SVP_ARATH/1.5e-33/MADS-box protein SVP OS=Arabidopsis thaliana GN=SVP PE=1 SV=1	jcu:105641678/4.7e-38/MADS-box protein SVP; K09260 MADS-box transcription enhancer factor 2A	At4g24540/5.9e-24/[K] KOG0014 MADS box transcription factor	PS51297/12.451/K-box domain profile.	biological_process:GO:0006351//transcription, DNA-templated;molecular_function:GO:0005488//binding;
CL4744.Contig2_All	562	0.01	2.29	7.8392	4.49e-05	Up	5.32e-06	gi|902232884|gb|KNA22825.1|/7.9e-35/hypothetical protein SOVF_030340 [Spinacia oleracea]	NA	sp|Q9FZ70|FDL1_ARATH/4.2e-18/F-box/FBD/LRR-repeat protein At1g13570 OS=Arabidopsis thaliana GN=At1g13570 PE=2 SV=1	NA	At1g13570/1.1e-17/[R] LSE0003 A F-box and FBD-domains	PF00646/4.7E-5/F-box domain	NA
CL331.Contig4_All	523	0.01	2.27	7.82655	0.000167418	Up	2.22e-05	gi|902238948|gb|KNA25381.1|/2.1e-29/hypothetical protein SOVF_007010 isoform A [Spinacia oleracea]	NA	NA	NA	NA	NA	NA
Unigene19017_All	1548	0.01	2.27	7.82655	3.69e-15	Up	1.57e-16	gi|585106431|gb|EWM24835.1|/7.5e-27/phosphoesterase pa-phosphatase related protein [Nannochloropsis gaditana]	gi|519761704|gb|JX622026.1|/9.19960951590994e-23/Gossypium hirsutum clone NBRI_GE68672 microsatellite sequence	NA	NA	Hs22045377/6.0e-29/[S] TWOG0152 Uncharacterized protein	NA	NA
Unigene505_All	1320	0.01	2.26	7.82018	9.25e-13	Up	4.72e-14	gi|902134711|gb|KNA04412.1|/3.5e-150/hypothetical protein SOVF_200050 [Spinacia oleracea]	NA	NA	NA	CE29003/3.5e-30/[R] KOG2840 Uncharacterized conserved protein with similarity to predicted ATPase of the PP-loop superfamily	PF00266/2.4E-23/Aminotransferase class-V	NA
Unigene19536_All	527	0.01	2.25	7.81378	0.00016705	Up	2.22e-05	NA	gi|299889060|dbj|AB543551.1|/2.72990732042122e-93/Dianthus longicalyx DsuACS1d gene for 1-aminocyclopropane-1-carboxylate synthase, partial cds, C-terminal side, strain: Tango	NA	NA	NA	NA	NA
CL3514.Contig1_All	1465	0.01	2.25	7.81378	5.84e-14	Up	2.72e-15	gi|902240811|gb|KNA26086.1|/9.7e-125/hypothetical protein SOVF_000030 isoform A [Spinacia oleracea]	NA	NA	NA	NA	NA	NA
CL8427.Contig10_All	1905	0.01	2.25	7.81378	1.78e-18	Up	6.15e-20	gi|734383445|gb|KHN23939.1|/1.0e-17/Putative beta-1,3-galactosyltransferase 14 [Glycine soja]	NA	sp|Q8L7M1|B3GTE_ARATH/4.9e-18/Probable beta-1,3-galactosyltransferase 14 OS=Arabidopsis thaliana GN=B3GALT14 PE=2 SV=1	cit:102607538/5.7e-14/probable beta-1,3-galactosyltransferase 12; K00734 galactosylxylosylprotein 3-beta-galactosyltransferase [EC:2.4.1.134]	At1g53290/1.3e-17/[G] KOG2288 Galactosyltransferases	NA	biological_process:GO:0006486//protein glycosylation;cellular_component:GO:0016021//integral component of membrane;GO:0000139//Golgi membrane;molecular_function:GO:0008378//galactosyltransferase activity;
CL4324.Contig3_All	721	0.1	22.47	7.81186	1.14e-65	Up	9.7e-68	gi|731359154|ref|XP_010691132.1|/8.1e-08/PREDICTED: uncharacterized protein LOC104904553 [Beta vulgaris subsp. vulgaris] >gi|870848372|gb|KMT00661.1| hypothetical protein BVRB_9g219510 [Beta vulgaris subsp. vulgaris]	NA	NA	NA	NA	NA	NA
CL3366.Contig3_All	515	0.01	2.22	7.79442	0.000167649	Up	2.22e-05	gi|525507300|ref|NP_001267690.1|/6.1e-58/3-ketoacyl-CoA thiolase 2, peroxisomal-like [Cucumis sativus] >gi|393707|emb|CAA47926.1| 3-ketoacyl-CoA thiolase [Cucumis sativus] >gi|700201630|gb|KGN56763.1| hypothetical protein Csa_3G133140 [Cucumis sativus]	gi|731368457|ref|XM_010697856.1|/7.61911234809507e-74/PREDICTED: Beta vulgaris subsp. vulgaris 3-ketoacyl-CoA thiolase 2, peroxisomal (LOC104908711), mRNA	sp|Q56WD9|THIK2_ARATH/3.8e-58/3-ketoacyl-CoA thiolase 2, peroxisomal OS=Arabidopsis thaliana GN=PED1 PE=1 SV=2	csv:101217710/1.0e-58/3-ketoacyl-CoA thiolase 2, peroxisomal-like; K07513 acetyl-CoA acyltransferase 1 [EC:2.3.1.16]	At2g33150/1.0e-57/[I] KOG1389 3-oxoacyl CoA thiolase	PF02803/2.6E-43/Thiolase, C-terminal domain	biological_process:GO:0008152//metabolic process;molecular_function:GO:0003988//acetyl-CoA C-acyltransferase activity;
Unigene18242_All	507	0.01	2.19	7.77479	0.000321276	Up	4.52e-05	gi|902220491|gb|KNA18623.1|/1.3e-20/hypothetical protein SOVF_069070 [Spinacia oleracea]	gi|116789978|gb|EF086173.1|/4.94415710761877e-06/Picea sitchensis clone WS0285_D20 unknown mRNA	NA	bvg:104894422/8.2e-21/HAUS augmin-like complex subunit 3; K16586 HAUS augmin-like complex subunit 3	NA	NA	biological_process:GO:0051225//spindle assembly;cellular_component:GO:0070652//HAUS complex;
CL642.Contig5_All	595	0.01	2.17	7.76155	4.49e-05	Up	5.32e-06	gi|567886388|ref|XP_006435716.1|/2.1e-22/hypothetical protein CICLE_v10033070mg [Citrus clementina] >gi|557537912|gb|ESR48956.1| hypothetical protein CICLE_v10033070mg [Citrus clementina] >gi|641850144|gb|KDO69017.1| hypothetical protein CISIN_1g032990mg [Citrus sinensis]	gi|566182709|ref|XM_002312116.2|/2.61228547263484e-34/Populus trichocarpa Yippee-like family protein (POPTR_0008s06700g) mRNA, complete cds	sp|P59234|YIPL_SOLTU/5.1e-22/Protein yippee-like OS=Solanum tuberosum PE=2 SV=1	NA	At2g40110/1.0e-21/[R] KOG3399 Predicted Yippee-type zinc-binding protein	NA	NA
CL259.Contig11_All	1719	0.01	2.15	7.74819	9.28e-16	Up	3.77e-17	gi|731338456|ref|XP_010680338.1|/3.8e-19/PREDICTED: MADS-box protein JOINTLESS [Beta vulgaris subsp. vulgaris] >gi|870857720|gb|KMT09268.1| hypothetical protein BVRB_6g133680 [Beta vulgaris subsp. vulgaris]	NA	sp|Q9FUY6|JOIN_SOLLC/8.1e-20/MADS-box protein JOINTLESS OS=Solanum lycopersicum GN=J PE=1 SV=1	sly:101245905/1.5e-18/J, JOINTLESS, LeMADS; MADS-box protein JOINTLESS; K09260 MADS-box transcription enhancer factor 2A	At2g22540/3.7e-19/[K] KOG0014 MADS box transcription factor	PS51297/10.931/K-box domain profile.	biological_process:GO:0006355//regulation of transcription, DNA-templated;cellular_component:GO:0005634//nucleus;molecular_function:GO:0003677//DNA binding;GO:0003700//transcription factor activity, sequence-specific DNA binding;GO:0046983//protein dimerization activity;
CL7063.Contig1_All	2445	0.09	19.34	7.74745	4.6e-207	Up	1.01e-209	gi|731350750|ref|XP_010686665.1|/6.5e-283/PREDICTED: inositol transporter 4-like [Beta vulgaris subsp. vulgaris] >gi|870852477|gb|KMT04406.1| hypothetical protein BVRB_8g184770 [Beta vulgaris subsp. vulgaris]	gi|663680780|emb|HG975515.1|/1.49606808701963e-07/Solanum lycopersicum chromosome ch03, complete genome	sp|O23492|INT4_ARATH/6.1e-223/Inositol transporter 4 OS=Arabidopsis thaliana GN=INT4 PE=1 SV=1	bvg:104900833/1.1e-283/inositol transporter 4-like; K08150 MFS transporter, SP family, solute carrier family 2 (myo-inositol transporter), member 13	At4g16480/1.6e-222/[R] KOG0254 Predicted transporter (major facilitator superfamily)	PS50850/54.573/Major facilitator superfamily (MFS) profile.	biological_process:GO:0055085//transmembrane transport;cellular_component:GO:0016021//integral component of membrane;molecular_function:GO:0022891//substrate-specific transmembrane transporter activity;
CL956.Contig1_All	754	0.01	2.14	7.74147	1.58e-06	Up	1.51e-07	gi|947072833|gb|KRH21724.1|/4.6e-78/hypothetical protein GLYMA_13G255300 [Glycine max] >gi|947072834|gb|KRH21725.1| hypothetical protein GLYMA_13G255300 [Glycine max]	gi|698524888|ref|XM_009760953.1|/2.08431736730805e-06/PREDICTED: Nicotiana sylvestris 8-hydroxygeraniol dehydrogenase-like (LOC104211828), mRNA	sp|Q9CAI3|CADH1_ARATH/1.3e-70/Probable cinnamyl alcohol dehydrogenase 1 OS=Arabidopsis thaliana GN=CAD1 PE=2 SV=1	bvg:104895262/3.2e-77/probable cinnamyl alcohol dehydrogenase 1; K00083 cinnamyl-alcohol dehydrogenase [EC:1.1.1.195]	At1g72680/3.4e-70/[Q] KOG0023 Alcohol dehydrogenase, class V	PTHR11695:SF540/9.2E-101/--	biological_process:GO:0055114//oxidation-reduction process;molecular_function:GO:0008270//zinc ion binding;GO:0016491//oxidoreductase activity;
CL1968.Contig6_All	755	0.01	2.14	7.74147	1.58e-06	Up	1.51e-07	gi|902227406|gb|KNA20672.1|/4.3e-60/hypothetical protein SOVF_049860 [Spinacia oleracea]	gi|731357751|ref|XM_010692075.1|/8.54972192996262e-95/PREDICTED: Beta vulgaris subsp. vulgaris synaptotagmin-2 (LOC104903931), mRNA	sp|Q9SKR2|SYT1_ARATH/1.4e-53/Synaptotagmin-1 OS=Arabidopsis thaliana GN=SYT1 PE=1 SV=2	bvg:104889778/1.4e-08/serine hydroxymethyltransferase 4; K00600 glycine hydroxymethyltransferase [EC:2.1.2.1]	At1g20080/1.8e-47/[R] KOG1012 Ca2+-dependent lipid-binding protein CLB1/vesicle protein vp115/Granuphilin A, contains C2 domain	NA	cellular_component:GO:0016021//integral component of membrane;molecular_function:GO:0008289//lipid binding;
CL815.Contig2_All	1045	0.01	2.13	7.73471	3.56e-09	Up	2.46e-10	gi|870843520|gb|KMS96675.1|/4.6e-60/hypothetical protein BVRB_8g200950 [Beta vulgaris subsp. vulgaris]	NA	sp|Q2V3H0|PP322_ARATH/3.3e-48/Pentatricopeptide repeat-containing protein At4g18975, chloroplastic OS=Arabidopsis thaliana GN=At4g18975 PE=2 SV=2	egu:105046210/3.7e-15/uncharacterized LOC105046210; K20858 calcium uniporter protein, mitochondrial	NA	PTHR24015:SF314/1.9E-57/--	NA
CL5851.Contig1_All	521	0.01	2.12	7.72792	0.000322069	Up	4.52e-05	gi|902178894|gb|KNA09244.1|/2.3e-36/hypothetical protein SOVF_154950 [Spinacia oleracea]	NA	NA	mdm:103414636/9.7e-33/uncharacterized LOC103414636; K20780 mediator of DNA damage checkpoint protein 1	At3g21480/1.7e-23/[KTDL] KOG2043 Signaling protein SWIFT and related BRCT domain proteins	PTHR23196/3.2E-28/--	NA
CL665.Contig5_All	568	0.01	2.12	7.72792	8.64e-05	Up	1.09e-05	gi|731311627|ref|XP_010670307.1|/3.2e-23/PREDICTED: U-box domain-containing protein 33 isoform X1 [Beta vulgaris subsp. vulgaris] >gi|870869726|gb|KMT20471.1| hypothetical protein BVRB_1g004610 isoform A [Beta vulgaris subsp. vulgaris]	NA	sp|Q8GUH1|PUB33_ARATH/6.3e-22/U-box domain-containing protein 33 OS=Arabidopsis thaliana GN=PUB33 PE=2 SV=2	thj:104826233/4.9e-22/U-box domain-containing protein 33-like; K04733 interleukin-1 receptor-associated kinase 4 [EC:2.7.11.1]	At2g45910/1.7e-21/[T] TWOG0129 Protein kinase, contains U-box domains	PTHR27003/3.5E-40/--	biological_process:GO:0006468//protein phosphorylation;GO:0016567//protein ubiquitination;molecular_function:GO:0004674//protein serine/threonine kinase activity;GO:0005524//ATP binding;GO:0004842//ubiquitin-protein transferase activity;
CL428.Contig2_All	1487	0.01	2.11	7.7211	2.33e-13	Up	1.13e-14	gi|902113326|gb|KNA03825.1|/2.3e-142/hypothetical protein SOVF_205430 [Spinacia oleracea]	gi|731343828|ref|XM_010684785.1|/3.72441705796532e-91/PREDICTED: Beta vulgaris subsp. vulgaris delta-1-pyrroline-5-carboxylate synthase (LOC104897837), mRNA	sp|O65361|P5CS_MESCR/9.8e-06/Delta-1-pyrroline-5-carboxylate synthase OS=Mesembryanthemum crystallinum GN=P5CS PE=2 SV=1	csv:101222070/3.4e-06/delta-1-pyrroline-5-carboxylate synthase-like; K12657 delta-1-pyrroline-5-carboxylate synthetase [EC:2.7.2.11 1.2.1.41]	NA	PF00696/1.6E-33/Amino acid kinase family	molecular_function:GO:0000166//nucleotide binding;GO:0016740//transferase activity;
CL6491.Contig2_All	1258	0.33	69.11	7.71028	0	Up	0	gi|920710368|gb|KOM51617.1|/4.6e-107/hypothetical protein LR48_Vigan09g027600 [Vigna angularis] >gi|965662023|dbj|BAT77732.1| hypothetical protein VIGAN_02032700 [Vigna angularis var. angularis]	gi|729320553|ref|XM_010534959.1|/6.79309057016673e-88/PREDICTED: Tarenaya hassleriana LON peptidase N-terminal domain and RING finger protein 3 (LOC104809066), mRNA	NA	NA	At1g75460/2.3e-95/[O] KOG4159 Predicted E3 ubiquitin ligase	PF02190/2.9E-25/ATP-dependent protease La (LON) substrate-binding domain	biological_process:GO:0006508//proteolysis;molecular_function:GO:0004176//ATP-dependent peptidase activity;
Unigene19956_All	1076	0.01	2.09	7.70736	1.8e-09	Up	1.2e-10	NA	gi|663681407|emb|HG975524.1|/3.87122657549734e-10/Solanum lycopersicum chromosome ch12, complete genome	NA	NA	NA	NA	NA
Unigene6665_All	603	0.01	2.09	7.70736	4.48e-05	Up	5.32e-06	gi|731332636|ref|XP_010677312.1|/1.1e-18/PREDICTED: uncharacterized protein LOC104892982 [Beta vulgaris subsp. vulgaris]	NA	NA	NA	NA	NA	NA
Unigene15650_All	640	0.01	2.07	7.69349	2.3e-05	Up	2.61e-06	gi|902205477|gb|KNA15169.1|/8.1e-76/hypothetical protein SOVF_100240 [Spinacia oleracea]	gi|731347083|ref|XM_010686497.1|/2.00306836425038e-95/PREDICTED: Beta vulgaris subsp. vulgaris histone acetyltransferase type B catalytic subunit (LOC104899324), mRNA	sp|Q9FJT8|HATB_ARATH/1.8e-57/Histone acetyltransferase type B catalytic subunit OS=Arabidopsis thaliana GN=HAG2 PE=2 SV=1	bvg:104899324/3.0e-76/histone acetyltransferase type B catalytic subunit; K11303 histone acetyltransferase 1 [EC:2.3.1.48]	At5g56740/4.8e-57/[B] KOG2696 Histone acetyltransferase type b catalytic subunit	PTHR12046/1.2E-45/--	biological_process:GO:0016573//histone acetylation;GO:0006348//chromatin silencing at telomere;cellular_component:GO:0005634//nucleus;GO:0000781//chromosome, telomeric region;molecular_function:GO:0004402//histone acetyltransferase activity;
Unigene23977_All	512	0.01	2.07	7.69349	0.000321484	Up	4.52e-05	gi|823218714|ref|XP_012442047.1|/1.7e-07/PREDICTED: uncharacterized protein LOC105767066 [Gossypium raimondii]	NA	NA	NA	NA	NA	NA
CL1174.Contig1_All	1081	0.69	141.35	7.67846	0	Up	0	gi|743915894|ref|XP_011001911.1|/1.6e-15/PREDICTED: transcription factor TRY-like [Populus euphratica]	NA	sp|O22059|CPC_ARATH/1.1e-14/Transcription factor CPC OS=Arabidopsis thaliana GN=CPC PE=1 SV=1	rcu:8274385/7.7e-16/transcription factor TRY; K09422 myb proto-oncogene protein, plant	At3g13540/1.2e-07/[K] KOG0048 Transcription factor, Myb superfamily	SM00717/2.9E-6/SANT SWI3, ADA2, N-CoR and TFIIIB'' DNA-binding domains	molecular_function:GO:0003677//DNA binding;
CL6391.Contig1_All	487	0.01	2.04	7.67243	0.000616605	Up	9.23e-05	gi|731342987|ref|XP_010682667.1|/1.6e-15/PREDICTED: protein TIFY 9 [Beta vulgaris subsp. vulgaris] >gi|870855647|gb|KMT07363.1| hypothetical protein BVRB_6g149890 [Beta vulgaris subsp. vulgaris]	NA	sp|Q93ZM9|TIF9_ARATH/9.6e-11/Protein TIFY 9 OS=Arabidopsis thaliana GN=TIFY9 PE=1 SV=1	bvg:104897480/2.6e-16/protein TIFY 9; K13464 jasmonate ZIM domain-containing protein	At5g13220/9.1e-08/[S] LSE0151 A Uncharacterized protein	PTHR33077/3.2E-17/--	biological_process:GO:0050789//regulation of biological process;GO:0050896//response to stimulus;GO:0065007//biological regulation;
Unigene20909_All	554	0.01	2.03	7.66534	0.000167027	Up	2.22e-05	NA	gi|663673455|emb|HG975449.1|/3.22349365649595e-13/Solanum pennellii chromosome ch10, complete genome	NA	NA	NA	NA	NA
CL5835.Contig2_All	1215	0.01	2.01	7.65105	4.57e-10	Up	2.89e-11	gi|902226700|gb|KNA20453.1|/3.7e-61/hypothetical protein SOVF_052300 isoform A [Spinacia oleracea]	NA	NA	bvg:104905845/2.6e-60/bifunctional purine biosynthesis protein purH-like; K00602 phosphoribosylaminoimidazolecarboxamide formyltransferase / IMP cyclohydrolase [EC:2.1.2.3 3.5.4.10]	At2g35040/9.7e-59/[F] KOG2555 AICAR transformylase/IMP cyclohydrolase/methylglyoxal synthase	PF01808/9.8E-26/AICARFT/IMPCHase bienzyme	NA
Unigene19576_All	493	0.01	2.01	7.65105	0.00061653	Up	9.23e-05	gi|731319984|ref|XP_010670562.1|/3.2e-64/PREDICTED: probable carboxylesterase 17 [Beta vulgaris subsp. vulgaris] >gi|870865989|gb|KMT17018.1| hypothetical protein BVRB_2g042200 [Beta vulgaris subsp. vulgaris]	gi|694366588|ref|XM_009363637.1|/4.73132109072882e-16/PREDICTED: Pyrus x bretschneideri probable carboxylesterase 15 (LOC103952110), mRNA	sp|Q9FG13|CXE15_ARATH/5.3e-25/Probable carboxylesterase 15 OS=Arabidopsis thaliana GN=CXE15 PE=2 SV=1	gmx:100788435/4.3e-22/gibberellin receptor GID1B-like; K14493 gibberellin receptor GID1 [EC:3.-.-.-]	At5g06570/1.4e-24/[V] KOG1515 Arylacetamide deacetylase	PF07859/3.1E-31/alpha/beta hydrolase fold	biological_process:GO:0008152//metabolic process;molecular_function:GO:0016787//hydrolase activity;GO:0008270//zinc ion binding;
Unigene8375_All	626	0.01	2	7.64386	4.49e-05	Up	5.32e-06	gi|731328110|ref|XP_010674870.1|/4.9e-09/PREDICTED: uncharacterized protein LOC104890951 [Beta vulgaris subsp. vulgaris]	NA	NA	NA	NA	NA	NA
CL2161.Contig3_All	518	0.01	2	7.64386	0.000617961	Up	9.23e-05	gi|731312791|ref|XP_010676428.1|/4.9e-39/PREDICTED: uncharacterized protein LOC104892251 [Beta vulgaris subsp. vulgaris] >gi|731312794|ref|XP_010676440.1| PREDICTED: uncharacterized protein LOC104892251 [Beta vulgaris subsp. vulgaris] >gi|870869072|gb|KMT19858.1| hypothetical protein BVRB_1g009070 [Beta vulgaris subsp. vulgaris]	NA	NA	NA	At1g34770/4.3e-32/[S] KOG4562 Uncharacterized conserved protein (tumor-rejection antigen MAGE in humans)	PS50838/13.89/MAGE conserved domain profile.	NA
CL6419.Contig2_All	894	0.01	1.99	7.63662	2.1e-07	Up	1.77e-08	gi|731313164|ref|XP_010678568.1|/6.7e-20/PREDICTED: uncharacterized protein LOC104894097 [Beta vulgaris subsp. vulgaris]	NA	NA	osa:4335569/3.4e-09/uncharacterized LOC4335569; K15255 ATP-dependent DNA helicase PIF1 [EC:3.6.4.12]	NA	NA	NA
CL1300.Contig4_All	1013	0.01	1.98	7.62936	2.74e-08	Up	2.09e-09	gi|694438245|ref|XP_009346109.1|/3.0e-48/PREDICTED: uncharacterized protein LOC103937861 [Pyrus x bretschneideri]	gi|197322778|gb|EU869210.1|/7.8185512755156e-12/Sellaphora capitata microsatellite Selcap02 sequence	sp|Q9FPQ6|GP1_CHLRE/1.1e-11/Vegetative cell wall protein gp1 OS=Chlamydomonas reinhardtii GN=GP1 PE=1 SV=1	aip:107607151/7.4e-13/extensin-like; K05747 Wiskott-Aldrich syndrome protein	Hs4505285/1.4e-13/[WV] KOG1216 von Willebrand factor and related coagulation proteins	NA	NA
CL1545.Contig1_All	677	0.01	1.97	7.62205	2.31e-05	Up	2.61e-06	gi|950999473|ref|XP_014506524.1|/1.7e-15/PREDICTED: uncharacterized protein LOC106766302 [Vigna radiata var. radiata]	NA	NA	NA	NA	PTHR33018/6.7E-17/--	NA
Unigene18129_All	1671	0.01	1.97	7.62205	2.93e-14	Up	1.33e-15	gi|731338568|ref|XP_010680391.1|/1.6e-46/PREDICTED: uncharacterized protein LOC104895546 [Beta vulgaris subsp. vulgaris]	gi|702370625|ref|XR_726509.1|/1.30499664484636e-11/PREDICTED: Eucalyptus grandis uncharacterized LOC104449199 (LOC104449199), transcript variant X2, ncRNA	NA	bdi:100828831/8.5e-22/uncharacterized LOC100828831; K08738 cytochrome c	At4g09700/7.0e-15/[R] KOG1075 FOG: Reverse transcriptase	PS50158/9.092/Zinc finger CCHC-type profile.	NA
CL2018.Contig5_All	1268	0.01	1.95	7.60733	2.29e-10	Up	1.42e-11	gi|731317679|ref|XP_010669315.1|/5.1e-130/PREDICTED: copper-transporting ATPase PAA2, chloroplastic [Beta vulgaris subsp. vulgaris] >gi|870866937|gb|KMT17849.1| hypothetical protein BVRB_2g033820 [Beta vulgaris subsp. vulgaris]	NA	sp|B9DFX7|HMA8_ARATH/1.6e-110/Copper-transporting ATPase PAA2, chloroplastic OS=Arabidopsis thaliana GN=PAA2 PE=2 SV=1	bvg:104886560/8.4e-131/copper-transporting ATPase PAA2, chloroplastic; K01533 Cu2+-exporting ATPase [EC:3.6.3.4]	At4g33520/9.5e-57/[P] KOG0207 Cation transport ATPase	PTHR24093:SF246/1.9E-149/--	biological_process:GO:0035434//copper ion transmembrane transport;cellular_component:GO:0009535//chloroplast thylakoid membrane;GO:0016021//integral component of membrane;molecular_function:GO:0046872//metal ion binding;GO:0000166//nucleotide binding;GO:0019829//cation-transporting ATPase activity;GO:0005375//copper ion transmembrane transporter activity;
CL1868.Contig1_All	612	0.01	1.93	7.59246	8.62e-05	Up	1.09e-05	gi|902236606|gb|KNA24453.1|/1.2e-47/hypothetical protein SOVF_015580 [Spinacia oleracea]	gi|62000746|gb|AC158195.2|/5.99223739849866e-11/Physcomitrella patens clone JGIASYB-1A10, complete sequence	sp|Q94JU2|WTR18_ARATH/4.6e-34/WAT1-related protein At3g28050 OS=Arabidopsis thaliana GN=At3g28050 PE=2 SV=1	ats:F775_23930/1.1e-11/Squalene synthetase; K00801 farnesyl-diphosphate farnesyltransferase [EC:2.5.1.21]	At3g28050/1.2e-33/[R] LSE0148 A Nodulin-like protein	PTHR31218:SF42/6.1E-55/--	NA
CL1499.Contig6_All	573	0.01	1.93	7.59246	0.000321693	Up	4.52e-05	gi|511630334|emb|CCC14999.1|/4.6e-06/heavy metal ATPase 1 [Hordeum vulgare subsp. vulgare]	gi|1000947731|ref|XM_015725001.1|/1.21002344721404e-07/PREDICTED: Ricinus communis AT-hook motif nuclear-localized protein 1 (LOC8288401), transcript variant X2, mRNA	NA	NA	NA	NA	NA
CL2099.Contig1_All	546	0.01	1.92	7.58496	0.000617433	Up	9.23e-05	gi|902206357|gb|KNA15441.1|/6.0e-64/hypothetical protein SOVF_098270 [Spinacia oleracea]	gi|731364400|ref|XM_010695651.1|/1.68195075748528e-100/PREDICTED: Beta vulgaris subsp. vulgaris uncharacterized LOC104906826 (LOC104906826), transcript variant X2, mRNA	sp|Q9C991|3HID2_ARATH/2.5e-15/Probable 3-hydroxyisobutyrate dehydrogenase-like 2, mitochondrial OS=Arabidopsis thaliana GN=At1g71170 PE=2 SV=1	bdi:100838762/4.7e-14/probable 3-hydroxyisobutyrate dehydrogenase, mitochondrial; K00020 3-hydroxyisobutyrate dehydrogenase [EC:1.1.1.31]	At1g18270_1/3.6e-61/[R] KOG0409 Predicted dehydrogenase	PF03446/4.1E-26/NAD binding domain of 6-phosphogluconate dehydrogenase	biological_process:GO:0006096//glycolytic process;GO:0055114//oxidation-reduction process;cellular_component:GO:0005634//nucleus;GO:0005739//mitochondrion;molecular_function:GO:0004616//phosphogluconate dehydrogenase (decarboxylating) activity;GO:0004332//fructose-bisphosphate aldolase activity;GO:0051287//NAD binding;GO:0008270//zinc ion binding;
Unigene4671_All	723	0.01	1.91	7.57743	1.18e-05	Up	1.28e-06	gi|731372299|ref|XP_010666306.1|/1.2e-46/PREDICTED: uncharacterized protein LOC104883473 [Beta vulgaris subsp. vulgaris]	NA	NA	bna:106441311/1.4e-16/uncharacterized LOC106441311; K05909 laccase [EC:1.10.3.2]	At4g29090/7.9e-24/[R] KOG1075 FOG: Reverse transcriptase	PF13966/1.6E-18/zinc-binding in reverse transcriptase	NA
Unigene6885_All	2919	0.01	1.9	7.56986	1.54e-24	Up	3.93e-26	gi|976917133|gb|KVI02623.1|/5.2e-45/Transmembrane Fragile-X-F-associated protein [Cynara cardunculus var. scolymus]	gi|923927888|ref|XM_013877390.1|/1.03990318615653e-29/PREDICTED: Brassica napus probable beta-1,3-galactosyltransferase 14 (LOC106436426), mRNA	sp|Q9LKA9|B3GTD_ARATH/5.6e-21/Probable beta-1,3-galactosyltransferase 13 OS=Arabidopsis thaliana GN=B3GALT13 PE=2 SV=1	cit:102607538/7.1e-16/probable beta-1,3-galactosyltransferase 12; K00734 galactosylxylosylprotein 3-beta-galactosyltransferase [EC:2.4.1.134]	At3g14960/1.5e-20/[G] KOG2288 Galactosyltransferases	PF02358/5.5E-8/Trehalose-phosphatase	NA
Unigene12912_All	934	0.01	1.9	7.56986	2.1e-07	Up	1.77e-08	gi|870856134|gb|KMT07822.1|/7.3e-09/hypothetical protein BVRB_6g146340 [Beta vulgaris subsp. vulgaris]	NA	sp|B9DGD6|ACS_ARATH/7.8e-09/Acetate--CoA ligase ACS, chloroplastic/glyoxysomal OS=Arabidopsis thaliana GN=ACS PE=1 SV=1	bvg:104897088/1.2e-09/acetyl-coenzyme A synthetase, chloroplastic/glyoxysomal; K01895 acetyl-CoA synthetase [EC:6.2.1.1]	At5g36880/2.1e-08/[I] KOG1175 Acyl-CoA synthetase	NA	biological_process:GO:0019427//acetyl-CoA biosynthetic process from acetate;cellular_component:GO:0005829//cytosol;GO:0009570//chloroplast stroma;molecular_function:GO:0003987//acetate-CoA ligase activity;GO:0005524//ATP binding;GO:0016208//AMP binding;
Unigene18891_All	615	0.01	1.89	7.56224	0.000167211	Up	2.22e-05	gi|731376263|ref|XP_010667508.1|/1.8e-77/PREDICTED: serine/threonine-protein kinase AFC2-like isoform X1 [Beta vulgaris subsp. vulgaris] >gi|870841720|gb|KMS95341.1| hypothetical protein BVRB_009240 [Beta vulgaris subsp. vulgaris]	gi|731376268|ref|XM_010669207.1|/1.03232657195091e-172/PREDICTED: Beta vulgaris subsp. vulgaris serine/threonine-protein kinase AFC2-like (LOC104884531), transcript variant X2, mRNA	sp|P51567|AFC2_ARATH/3.5e-74/Serine/threonine-protein kinase AFC2 OS=Arabidopsis thaliana GN=AFC2 PE=1 SV=1	bvg:104884531/3.1e-78/serine/threonine-protein kinase AFC2-like; K08287 dual-specificity kinase [EC:2.7.12.1]	At4g24740/9.2e-74/[T] KOG0671 LAMMER dual specificity kinases	SM00220/2.0E-8/Serine/Threonine protein kinases, catalytic domain	biological_process:GO:0006468//protein phosphorylation;molecular_function:GO:0004712//protein serine/threonine/tyrosine kinase activity;GO:0005524//ATP binding;
Unigene19784_All	589	0.01	1.89	7.56224	0.000167696	Up	2.22e-05	gi|698782791|ref|XP_009824439.1|/1.1e-13/CMGC/CDK protein kinase [Aphanomyces astaci] >gi|574120489|gb|ETV85967.1| CMGC/CDK protein kinase [Aphanomyces astaci]	NA	sp|Q38772|CDC2A_ANTMA/4.3e-13/Cell division control protein 2 homolog A OS=Antirrhinum majus GN=CDC2A PE=2 SV=2	ota:Ot15g00680/1.6e-12/CDK-B; cell cycle dependent kinase type B (IC); K07760 cyclin-dependent kinase [EC:2.7.11.22]	Hs4557439/1.5e-12/[R] KOG0594 Protein kinase PCTAIRE and related kinases	PTHR24056/1.5E-21/--	NA
Unigene23431_All	559	0.01	1.87	7.54689	0.000322153	Up	4.52e-05	gi|747107870|ref|XP_011102248.1|/2.5e-25/PREDICTED: uncharacterized protein LOC105180271 [Sesamum indicum]	NA	NA	thj:104807150/1.8e-13/LINE-1 retrotransposable element ORF2 protein; K18195 rhamnogalacturonan endolyase [EC:4.2.2.23]	At1g25430/5.0e-18/[R] KOG1075 FOG: Reverse transcriptase	PTHR19446:SF368/1.3E-24/--	NA
Unigene10832_All	748	0.01	1.84	7.52356	1.18e-05	Up	1.28e-06	gi|870863914|gb|KMT15047.1|/5.8e-17/hypothetical protein BVRB_3g061690 isoform B [Beta vulgaris subsp. vulgaris]	NA	NA	bvg:104889371/9.6e-18/kinesin-4; K10406 kinesin family member C2/C3	At3g10310/6.3e-08/[Z] KOG0239 Kinesin (KAR3 subfamily)	NA	NA
Unigene11044_All	738	0.01	1.77	7.46761	2.31e-05	Up	2.61e-06	gi|697139253|ref|XP_009623713.1|/1.5e-09/PREDICTED: uncharacterized protein LOC104114879 isoform X1 [Nicotiana tomentosiformis]	NA	NA	NA	NA	NA	NA
CL3474.Contig2_All	622	0.11	19.46	7.46686	1.11e-47	Up	1.34e-49	gi|902190064|gb|KNA11535.1|/1.7e-09/hypothetical protein SOVF_134270 [Spinacia oleracea]	NA	sp|P42764|JIPH_ATRCA/6.1e-10/Jasmonate-induced protein homolog OS=Atriplex canescens PE=2 SV=1	NA	NA	NA	NA
CL1946.Contig4_All	1985	0.01	1.75	7.45121	7.33e-15	Up	3.2e-16	gi|3202038|gb|AAC19400.1|/2.5e-59/permease 1 [Mesembryanthemum crystallinum]	gi|3202037|gb|AF069322.1|AF069322/6.98399570939637e-35/Mesembryanthemum crystallinum clone R30-9 permease 1 mRNA, complete cds	sp|P93039|NAT4_ARATH/3.4e-46/Nucleobase-ascorbate transporter 4 OS=Arabidopsis thaliana GN=NAT4 PE=2 SV=2	bvg:104904854/1.5e-57/nucleobase-ascorbate transporter 4; K14611 solute carrier family 23 (nucleobase transporter), member 1/2	At1g49960/9.0e-46/[F] KOG1292 Xanthine/uracil transporters	PF00860/9.3E-10/Permease family	biological_process:GO:0055085//transmembrane transport;cellular_component:GO:0016021//integral component of membrane;molecular_function:GO:0005215//transporter activity;
Unigene18762_All	560	0.01	1.74	7.44294	0.000618112	Up	9.23e-05	NA	gi|225313523|dbj|AK327468.1|/2.46757087069203e-29/Solanum lycopersicum cDNA, clone: LEFL2030G14, HTC in fruit	NA	NA	NA	NA	NA
Unigene19021_All	675	0.01	1.73	7.43463	0.000167557	Up	2.22e-05	gi|902231248|gb|KNA22187.1|/2.9e-52/hypothetical protein SOVF_036400 [Spinacia oleracea]	gi|595847563|ref|XM_007209290.1|/6.22028443571064e-56/Prunus persica hypothetical protein (PRUPE_ppa008574mg) mRNA, complete cds	sp|Q93YQ3|PURU1_ARATH/7.2e-49/Formyltetrahydrofolate deformylase 1, mitochondrial OS=Arabidopsis thaliana GN=PURU1 PE=1 SV=1	nnu:104598485/1.3e-50/formyltetrahydrofolate deformylase 1, mitochondrial; K01433 formyltetrahydrofolate deformylase [EC:3.5.1.10]	At4g17360/1.4e-46/[G] KOG3076 5'-phosphoribosylglycinamide formyltransferase	PF00551/1.1E-20/Formyl transferase	biological_process:GO:0006189//'de novo' IMP biosynthetic process;molecular_function:GO:0008864//formyltetrahydrofolate deformylase activity;GO:0016597//amino acid binding;GO:0016742//hydroxymethyl-, formyl- and related transferase activity;
CL2447.Contig6_All	1355	0.01	1.73	7.43463	9.05e-10	Up	5.9e-11	gi|731334392|ref|XP_010678203.1|/2.0e-108/PREDICTED: nifU-like protein 4, mitochondrial [Beta vulgaris subsp. vulgaris] >gi|870859604|gb|KMT11023.1| hypothetical protein BVRB_5g112430 [Beta vulgaris subsp. vulgaris]	gi|551655715|ref|XM_005830575.1|/1.36398941219491e-10/Guillardia theta CCMP2712 hypothetical protein (GUITHDRAFT_110450) mRNA, complete cds	sp|Q9LIG6|NIFU4_ARATH/1.2e-98/NifU-like protein 4, mitochondrial OS=Arabidopsis thaliana GN=NIFU4 PE=2 SV=1	NA	At3g20970/3.1e-98/[O] KOG2358 NifU-like domain-containing proteins	PTHR11178/1.2E-148/--	biological_process:GO:0016226//iron-sulfur cluster assembly;molecular_function:GO:0005506//iron ion binding;GO:0051536//iron-sulfur cluster binding;
CL3992.Contig9_All	1467	0.01	1.68	7.39232	2.3e-10	Up	1.42e-11	gi|702480661|ref|XP_010033099.1|/6.5e-36/PREDICTED: tropinone reductase homolog At1g07440-like [Eucalyptus grandis]	NA	sp|Q9ASX2|TRNH1_ARATH/1.1e-28/Tropinone reductase homolog At1g07440 OS=Arabidopsis thaliana GN=At1g07440 PE=1 SV=1	egr:104422469/1.1e-36/tropinone reductase homolog At5g06060; K08081 tropinone reductase I [EC:1.1.1.206]	At2g29350/1.5e-34/[R] KOG0725 Reductases with broad range of substrate specificities	NA	biological_process:GO:0055114//oxidation-reduction process;molecular_function:GO:0016491//oxidoreductase activity;
CL3725.Contig3_All	727	0.01	1.68	7.39232	8.64e-05	Up	1.09e-05	gi|551551008|ref|XP_005762983.1|/3.8e-21/hypothetical protein EMIHUDRAFT_317023 [Emiliania huxleyi CCMP1516] >gi|485612194|gb|EOD10554.1| hypothetical protein EMIHUDRAFT_317023 [Emiliania huxleyi CCMP1516]	NA	sp|P21997|SSGP_VOLCA/5.6e-23/Sulfated surface glycoprotein 185 OS=Volvox carteri PE=1 SV=1	aip:107619883/8.0e-17/formin-like protein 20; K02184 formin 2	At4g13340/1.0e-18/[M] LSE0601 A Pollen extensin-like protein (Pex)	NA	NA
Unigene21652_All	578	0.01	1.67	7.3837	0.000617132	Up	9.23e-05	gi|731368571|ref|XP_010696220.1|/4.5e-33/PREDICTED: uncharacterized protein LOC104908768 [Beta vulgaris subsp. vulgaris]	NA	NA	bvg:104898419/1.0e-11/uncharacterized LOC104898419; K10268 F-box and leucine-rich repeat protein 2/20	At4g04120/2.3e-18/[R] KOG0017 FOG: Transposon-encoded proteins with TYA, reverse transcriptase, integrase domains in various combinations	PF14223/1.6E-9/gag-polypeptide of LTR copia-type	NA
CL7738.Contig1_All	650	0.01	1.66	7.37504	0.000321943	Up	4.52e-05	gi|731332527|ref|XP_010677253.1|/6.4e-36/PREDICTED: uncharacterized protein LOC104892928 [Beta vulgaris subsp. vulgaris] >gi|870860321|gb|KMT11674.1| hypothetical protein BVRB_5g106120 [Beta vulgaris subsp. vulgaris]	NA	sp|Q9S7C9|ESCA_ARATH/2.0e-11/Putative DNA-binding protein ESCAROLA OS=Arabidopsis thaliana GN=ESC PE=2 SV=1	NA	At4g12080/1.2e-26/[S] LSE0374 A Uncharacterized	PTHR31500/7.7E-53/--	cellular_component:GO:0016021//integral component of membrane;molecular_function:GO:0003677//DNA binding;
CL3684.Contig1_All	693	0.01	1.65	7.36632	0.000167234	Up	2.22e-05	gi|902224355|gb|KNA19765.1|/3.3e-30/hypothetical protein SOVF_058350 [Spinacia oleracea]	NA	NA	NA	NA	PTHR37387/2.4E-23/--	NA
Unigene20757_All	1144	0.01	1.65	7.36632	5.41e-08	Up	4.26e-09	gi|77551837|gb|ABA94634.1|/3.4e-85/AT hook motif-containing protein, putative [Oryza sativa Japonica Group]	NA	NA	aip:107648603/2.0e-75/uncharacterized LOC107648603; K15255 ATP-dependent DNA helicase PIF1 [EC:3.6.4.12]	At3g13250/5.7e-69/[D] KOG0987 DNA helicase PIF1/RRM3	PF14214/8.3E-53/Helitron helicase-like domain at N-terminus	NA
CL4500.Contig3_All	705	0.01	1.65	7.36632	0.000167165	Up	2.22e-05	gi|731328395|ref|XP_010675024.1|/8.0e-77/PREDICTED: purple acid phosphatase 8-like [Beta vulgaris subsp. vulgaris] >gi|870862281|gb|KMT13489.1| hypothetical protein BVRB_4g082680 [Beta vulgaris subsp. vulgaris]	gi|698588681|ref|XM_009781233.1|/1.91556481281701e-16/PREDICTED: Nicotiana sylvestris purple acid phosphatase 17-like (LOC104228709), mRNA	sp|Q8H129|PPA3_ARATH/3.7e-72/Purple acid phosphatase 3 OS=Arabidopsis thaliana GN=PAP3 PE=2 SV=1	bvg:104891072/1.3e-77/purple acid phosphatase 8-like; K14379 tartrate-resistant acid phosphatase type 5 [EC:3.1.3.2]	At1g14700/9.9e-72/[O] KOG2679 Purple (tartrate-resistant) acid phosphatase	PF00149/9.8E-10/Calcineurin-like phosphoesterase	biological_process:GO:0016311//dephosphorylation;molecular_function:GO:0003993//acid phosphatase activity;
CL601.Contig1_All	730	0.01	1.61	7.33092	8.65e-05	Up	1.09e-05	gi|902195008|gb|KNA12722.1|/3.5e-06/hypothetical protein SOVF_123310 [Spinacia oleracea]	NA	NA	NA	NA	NA	NA
CL2447.Contig2_All	1124	0.01	1.61	7.33092	2.1e-07	Up	1.77e-08	gi|731334392|ref|XP_010678203.1|/3.5e-106/PREDICTED: nifU-like protein 4, mitochondrial [Beta vulgaris subsp. vulgaris] >gi|870859604|gb|KMT11023.1| hypothetical protein BVRB_5g112430 [Beta vulgaris subsp. vulgaris]	NA	sp|Q9LIG6|NIFU4_ARATH/9.7e-99/NifU-like protein 4, mitochondrial OS=Arabidopsis thaliana GN=NIFU4 PE=2 SV=1	NA	At3g20970/2.6e-98/[O] KOG2358 NifU-like domain-containing proteins	PF08712/7.6E-32/Scaffold protein Nfu/NifU N terminal	biological_process:GO:0016226//iron-sulfur cluster assembly;molecular_function:GO:0005506//iron ion binding;GO:0051536//iron-sulfur cluster binding;
CL652.Contig3_All	1491	1.16	184.71	7.31499	0	Up	0	gi|526117780|ref|NP_001268112.1|/1.9e-67/RD22-like protein precursor [Vitis vinifera] >gi|54645911|gb|AAV36561.1| RD22-like protein [Vitis vinifera]	NA	sp|Q942D4|BURP3_ORYSJ/2.6e-51/BURP domain-containing protein 3 OS=Oryza sativa subsp. japonica GN=BURP3 PE=2 SV=1	bvg:104885038/1.4e-31/filaggrin-like; K12472 epidermal growth factor receptor substrate 15	NA	PS51277/66.857/BURP domain profile.	NA
Unigene19181_All	822	0.01	1.59	7.31288	2.31e-05	Up	2.61e-06	gi|731330202|ref|XP_010676001.1|/8.1e-12/PREDICTED: uncharacterized protein LOC104891911 [Beta vulgaris subsp. vulgaris]	gi|565474995|ref|XM_006295077.1|/1.04616380047277e-14/Capsella rubella hypothetical protein (CARUB_v10024211mg) mRNA, complete cds	NA	NA	At2g13940/5.4e-13/[R] KOG0017 FOG: Transposon-encoded proteins with TYA, reverse transcriptase, integrase domains in various combinations	PF13976/1.5E-10/GAG-pre-integrase domain	NA
Unigene4591_All	654	0.01	1.57	7.29462	0.000320943	Up	4.52e-05	gi|902236608|gb|KNA24455.1|/7.8e-50/hypothetical protein SOVF_015590 isoform B [Spinacia oleracea]	NA	sp|F4JK59|WTR33_ARATH/4.1e-25/WAT1-related protein At4g15540 OS=Arabidopsis thaliana GN=At4g15540 PE=2 SV=1	gmx:102668139/5.0e-18/uncharacterized LOC102668139; K07874 Ras-related protein Rab-1A	At4g15540_1/1.1e-24/[R] LSE0148 A Nodulin-like protein	PTHR31218:SF36/7.1E-59/--	biological_process:GO:0055085//transmembrane transport;cellular_component:GO:0016021//integral component of membrane;molecular_function:GO:0022857//transmembrane transporter activity;
CL7178.Contig1_All	663	0.01	1.56	7.2854	0.000321526	Up	4.52e-05	gi|920718158|gb|KOM57355.1|/4.4e-16/hypothetical protein LR48_Vigan11g038800 [Vigna angularis]	gi|828329294|ref|XM_004510799.2|/3.0053765485455e-14/PREDICTED: Cicer arietinum shaggy-related protein kinase theta-like (LOC101505612), mRNA	sp|Q96287|KSG8_ARATH/2.7e-16/Shaggy-related protein kinase theta OS=Arabidopsis thaliana GN=ASK8 PE=2 SV=3	cit:102609449/2.3e-15/shaggy-related protein kinase epsilon; K03083 glycogen synthase kinase 3 beta [EC:2.7.11.26]	At4g00720/7.2e-16/[G] KOG0658 Glycogen synthase kinase-3	PTHR24057/3.3E-26/--	molecular_function:GO:0000166//nucleotide binding;GO:0004672//protein kinase activity;
CL1070.Contig3_All	1875	0.01	1.52	7.24793	3.67e-12	Up	1.96e-13	gi|902233539|gb|KNA23097.1|/8.5e-142/hypothetical protein SOVF_027930 isoform A [Spinacia oleracea]	NA	NA	spen:107031357/6.7e-68/endo-1,4-beta-xylanase C-like; K01181 endo-1,4-beta-xylanase [EC:3.2.1.8]	At4g33840/7.1e-85/[GM] LSE0390 A (1, 4)-beta-xylan endohydrolase	PTHR31490/4.9E-113/--	biological_process:GO:0005975//carbohydrate metabolic process;molecular_function:GO:0004553//hydrolase activity, hydrolyzing O-glycosyl compounds;
CL3913.Contig1_All	1021	0.01	1.52	7.24793	1.58e-06	Up	1.51e-07	gi|731347185|ref|XP_010684858.1|/4.2e-42/PREDICTED: uncharacterized protein LOC104899379 [Beta vulgaris subsp. vulgaris]	NA	NA	vra:106763568/6.5e-25/galactokinase-like; K18674 N-acetylgalactosamine kinase [EC:2.7.1.157]	At2g05650/6.1e-14/[R] LSE0010 A TNP1/En/Spm transposase	PTHR10775/1.3E-67/--	NA
CL345.Contig4_All	643	0.01	1.51	7.2384	0.000616079	Up	9.23e-05	gi|515416737|gb|AGO67237.1|/2.3e-38/f-box family protein [Silene vulgaris]	NA	sp|Q9SV82|FBD40_ARATH/5.7e-11/FBD-associated F-box protein At4g10400 OS=Arabidopsis thaliana GN=At4g10400 PE=2 SV=2	NA	At4g10400/1.5e-10/[R] LSE0003 A F-box and FBD-domains	PTHR32212/4.5E-31/--	NA
CL2760.Contig3_All	753	0.01	1.5	7.22882	0.00016728	Up	2.22e-05	gi|731315593|ref|XP_010692156.1|/1.7e-48/PREDICTED: uncharacterized protein At4g29660 [Beta vulgaris subsp. vulgaris] >gi|870867595|gb|KMT18464.1| hypothetical protein BVRB_2g026070 [Beta vulgaris subsp. vulgaris]	gi|731315592|ref|XM_010693854.1|/6.92567494937057e-61/PREDICTED: Beta vulgaris subsp. vulgaris uncharacterized protein At4g29660 (LOC104905340), mRNA	sp|Q94K18|Y4966_ARATH/5.8e-39/Uncharacterized protein At4g29660 OS=Arabidopsis thaliana GN=EMB2752 PE=4 SV=1	aly:ARALYDRAFT_328749/9.3e-37/hypothetical protein; K20359 PRA1 family protein 1	At4g29660/1.3e-37/[U] KOG3142 Prenylated rab acceptor 1	PTHR37898/1.4E-58/--	cellular_component:GO:0016021//integral component of membrane;
CL1937.Contig3_All	768	0.01	1.49	7.21917	0.000167073	Up	2.22e-05	NA	gi|778727626|ref|XM_011660988.1|/7.64190088912776e-06/PREDICTED: Cucumis sativus protein indeterminate-domain 9 (LOC101208253), mRNA	NA	NA	NA	NA	NA
Unigene20833_All	646	0.01	1.48	7.20945	0.000617282	Up	9.23e-05	gi|901802154|gb|KMZ61970.1|/4.0e-14/DNA-directed RNA polymerase [Zostera marina]	NA	sp|P18616|NRPB1_ARATH/1.0e-12/DNA-directed RNA polymerase II subunit 1 OS=Arabidopsis thaliana GN=NRPB1 PE=1 SV=3	osa:4337831/5.6e-14/DNA-directed RNA polymerase II subunit 1; K03006 DNA-directed RNA polymerase II subunit RPB1 [EC:2.7.7.6]	Hs22043635/5.5e-29/[S] LSE0237 H Uncharacterized protein	NA	NA
Unigene23088_All	882	0.01	1.46	7.18982	2.31e-05	Up	2.61e-06	gi|902158159|gb|KNA06196.1|/2.9e-23/hypothetical protein SOVF_183300 [Spinacia oleracea]	NA	NA	NA	At3g42930/3.7e-07/[R] LSE0011 A Ptta/En/Spm transposase	PF03004/6.6E-13/Plant transposase (Ptta/En/Spm family)	NA
Unigene7152_All	2849	0.01	1.43	7.15987	7.13e-18	Up	2.56e-19	gi|731321060|ref|XP_010671146.1|/4.8e-152/PREDICTED: transcription factor IIIB 90 kDa subunit isoform X2 [Beta vulgaris subsp. vulgaris] >gi|870865670|gb|KMT16720.1| hypothetical protein BVRB_3g050040 [Beta vulgaris subsp. vulgaris]	gi|731321063|ref|XM_010672846.1|/5.04496625376807e-162/PREDICTED: Beta vulgaris subsp. vulgaris transcription factor IIIB 90 kDa subunit (LOC104888028), transcript variant X4, mRNA	NA	bvg:104888028/7.9e-153/transcription factor IIIB 90 kDa subunit; K15196 transcription factor IIIB 90 kDa subunit	At2g45100/1.2e-91/[K] KOG1598 Transcription initiation factor TFIIIB, Brf1 subunit	PR00685/5.3E-7/Transcription initiation factor IIB signature	biological_process:GO:0006355//regulation of transcription, DNA-templated;GO:0006384//transcription initiation from RNA polymerase III promoter;cellular_component:GO:0000126//transcription factor TFIIIB complex;molecular_function:GO:0008270//zinc ion binding;GO:0017025//TBP-class protein binding;
CL1356.Contig4_All	1177	0.01	1.43	7.15987	4.11e-07	Up	3.62e-08	gi|731313090|ref|XP_010677863.1|/1.0e-63/PREDICTED: uncharacterized protein LOC104893452 [Beta vulgaris subsp. vulgaris]	NA	sp|P10978|POLX_TOBAC/5.7e-09/Retrovirus-related Pol polyprotein from transposon TNT 1-94 OS=Nicotiana tabacum PE=2 SV=1	thj:104808371/3.7e-16/uncharacterized LOC104808371; K12447 UDP-sugar pyrophosphorylase [EC:2.7.7.64]	At2g07010/1.8e-33/[R] KOG0017 FOG: Transposon-encoded proteins with TYA, reverse transcriptase, integrase domains in various combinations	PF13976/1.9E-8/GAG-pre-integrase domain	NA
Unigene19537_All	671	0.01	1.42	7.14975	0.000617584	Up	9.23e-05	gi|731345200|ref|XP_010683797.1|/1.0e-84/PREDICTED: uncharacterized protein LOC104898410 [Beta vulgaris subsp. vulgaris]	gi|253761634|ref|XM_002489148.1|/1.40601117057816e-17/Sorghum bicolor hypothetical protein (SORBIDRAFT_0013s009070) mRNA, partial cds	sp|P10978|POLX_TOBAC/1.4e-31/Retrovirus-related Pol polyprotein from transposon TNT 1-94 OS=Nicotiana tabacum PE=2 SV=1	ats:F775_09290/9.8e-46/Coatomer subunit beta'-2; K17302 coatomer subunit beta'	At4g28900/2.9e-49/[R] KOG0017 FOG: Transposon-encoded proteins with TYA, reverse transcriptase, integrase domains in various combinations	PTHR11439:SF185/6.1E-92/--	NA
CL1783.Contig4_All	1565	0.01	1.39	7.11894	3.56e-09	Up	2.46e-10	gi|731315990|ref|XP_010693782.1|/1.7e-172/PREDICTED: protein AAR2 homolog [Beta vulgaris subsp. vulgaris] >gi|870867765|gb|KMT18634.1| hypothetical protein BVRB_2g027630 [Beta vulgaris subsp. vulgaris]	NA	NA	bvg:104906689/2.9e-173/protein AAR2 homolog; K13205 A1 cistron-splicing factor AAR2	At1g66510/7.9e-146/[A] KOG3937 mRNA splicing factor	PTHR12689/5.6E-132/--	biological_process:GO:0000244//spliceosomal tri-snRNP complex assembly;
CL2128.Contig4_All	844	0.01	1.39	7.11894	8.63e-05	Up	1.09e-05	gi|703158705|ref|XP_010112059.1|/1.8e-70/E3 ubiquitin-protein ligase ATL59 [Morus notabilis] >gi|587946122|gb|EXC32478.1| E3 ubiquitin-protein ligase ATL59 [Morus notabilis]	gi|971537423|ref|XM_006339911.2|/8.4310102200703e-06/PREDICTED: Solanum tuberosum uncharacterized LOC102595272 (LOC102595272), mRNA	NA	NA	NA	PTHR35102/1.1E-94/--	cellular_component:GO:0016021//integral component of membrane;molecular_function:GO:0008270//zinc ion binding;GO:0016874//ligase activity;
CL15.Contig3_All	2168	0.14	19.14	7.09502	3.4e-178	Up	9.49e-181	gi|551637680|ref|XP_005821657.1|/4.4e-17/hypothetical protein GUITHDRAFT_119111 [Guillardia theta CCMP2712] >gi|428165688|gb|EKX34677.1| hypothetical protein GUITHDRAFT_119111 [Guillardia theta CCMP2712]	NA	sp|Q9ZQI0|EPR1_ARATH/8.6e-11/Proline-rich extensin-like protein EPR1 OS=Arabidopsis thaliana GN=EPR1 PE=2 SV=1	cre:CHLREDRAFT_6783/7.9e-12/SNF2 superfamily protein; K14439 SWI/SNF-related matrix-associated actin-dependent regulator of chromatin subfamily A containing DEAD/H box 1 [EC:3.6.4.12]	7300295/3.9e-10/[B] KOG2510 SWI-SNF chromatin-remodeling complex protein	PTHR31110/2.6E-129/--	biological_process:GO:0034765//regulation of ion transmembrane transport;GO:0042309//homoiothermy;GO:0050826//response to freezing;cellular_component:GO:0016021//integral component of membrane;molecular_function:GO:0050825//ice binding;GO:0005244//voltage-gated ion channel activity;GO:0005509//calcium ion binding;
CL400.Contig3_All	1117	0.01	1.34	7.06609	3.09e-06	Up	3.07e-07	gi|870854949|gb|KMT06697.1|/6.0e-135/hypothetical protein BVRB_7g158600 [Beta vulgaris subsp. vulgaris]	gi|388511210|gb|BT143873.1|/8.34689330015411e-37/Lotus japonicus clone JCVI-FLLj-22J12 unknown mRNA	sp|P54968|ILR1_ARATH/6.9e-113/IAA-amino acid hydrolase ILR1 OS=Arabidopsis thaliana GN=ILR1 PE=1 SV=2	pmum:103341727/3.8e-119/IAA-amino acid hydrolase ILR1-like; K14664 IAA-amino acid hydrolase [EC:3.5.1.-]	At3g02875/1.8e-112/[T] LSE0466 A IAA-amino acid hydrolase	PF07687/4.4E-6/Peptidase dimerisation domain	biological_process:GO:0009850//auxin metabolic process;cellular_component:GO:0005783//endoplasmic reticulum;molecular_function:GO:0010211//IAA-Leu conjugate hydrolase activity;GO:0010210//IAA-Phe conjugate hydrolase activity;
Unigene12282_All	1067	0.01	1.32	7.04439	6.05e-06	Up	6.27e-07	gi|731341299|ref|XP_010681834.1|/3.8e-54/PREDICTED: uncharacterized protein LOC104896742 [Beta vulgaris subsp. vulgaris]	NA	NA	NA	At2g07670/6.4e-14/[R] KOG1075 FOG: Reverse transcriptase	PF14111/7.9E-34/Domain of unknown function (DUF4283)	NA
CL927.Contig8_All	2044	0.01	1.3	7.02237	2.9e-11	Up	1.67e-12	gi|731321060|ref|XP_010671146.1|/4.5e-152/PREDICTED: transcription factor IIIB 90 kDa subunit isoform X2 [Beta vulgaris subsp. vulgaris] >gi|870865670|gb|KMT16720.1| hypothetical protein BVRB_3g050040 [Beta vulgaris subsp. vulgaris]	gi|731321063|ref|XM_010672846.1|/3.60277952284361e-162/PREDICTED: Beta vulgaris subsp. vulgaris transcription factor IIIB 90 kDa subunit (LOC104888028), transcript variant X4, mRNA	NA	bvg:104888028/7.4e-153/transcription factor IIIB 90 kDa subunit; K15196 transcription factor IIIB 90 kDa subunit	At2g45100/8.6e-92/[K] KOG1598 Transcription initiation factor TFIIIB, Brf1 subunit	PTHR11618:SF4/1.6E-129/--	biological_process:GO:0006355//regulation of transcription, DNA-templated;GO:0006384//transcription initiation from RNA polymerase III promoter;cellular_component:GO:0000126//transcription factor TFIIIB complex;molecular_function:GO:0008270//zinc ion binding;GO:0017025//TBP-class protein binding;
Unigene16535_All	668	0.11	14.24	7.0163	2.24e-37	Up	3.63e-39	gi|731347286|ref|XP_010684908.1|/9.5e-19/PREDICTED: uncharacterized protein LOC104899421 [Beta vulgaris subsp. vulgaris]	NA	NA	NA	NA	NA	NA
CL6689.Contig2_All	1049	0.01	1.28	7	1.18e-05	Up	1.28e-06	gi|902234847|gb|KNA23613.1|/3.3e-111/hypothetical protein SOVF_023470 [Spinacia oleracea]	gi|731359267|ref|XM_010692890.1|/3.250483626352e-115/PREDICTED: Beta vulgaris subsp. vulgaris protein BCCIP homolog (LOC104904597), mRNA	sp|O64885|BCCIP_ARATH/8.8e-78/Protein BCCIP homolog OS=Arabidopsis thaliana GN=At2g44510 PE=1 SV=2	bvg:104904597/3.6e-111/protein BCCIP homolog; K15262 protein BCP1	At5g03830/2.3e-40/[R] KOG3034 Isoamyl acetate-hydrolyzing esterase and related enzymes	PTHR13261/9.0E-84/--	NA
CL6880.Contig1_All	303	0.04	5.1	6.99435	2.31e-05	Up	2.61e-06	NA	gi|937912581|dbj|AP014960.1|/1.30518655963015e-09/Oryza sativa Japonica Group DNA, chromosome 4, cultivar: Nipponbare, complete sequence	NA	NA	NA	NA	NA
CL310.Contig8_All	1247	0.01	1.25	6.96578	1.58e-06	Up	1.51e-07	gi|902238293|gb|KNA25116.1|/1.9e-105/hypothetical protein SOVF_009250 [Spinacia oleracea]	NA	sp|Q8RWQ4|RGAP7_ARATH/3.9e-56/Rho GTPase-activating protein 7 OS=Arabidopsis thaliana GN=ROPGAP7 PE=2 SV=1	lja:Lj2g3v3022930.1/1.5e-76/Lj2g3v3022930.1; -; K20642 Rho GTPase-activating protein 22/24/25	At5g19390/1.0e-55/[T] KOG4271 Rho-GTPase activating protein	PS50238/10.295/Rho GTPase-activating proteins domain profile.	biological_process:GO:0007165//signal transduction;GO:0043547//positive regulation of GTPase activity;cellular_component:GO:0005737//cytoplasm;molecular_function:GO:0005096//GTPase activator activity;
Unigene7551_All	1058	0.06	7.45	6.95613	6.18e-32	Up	1.18e-33	NA	NA	sp|Q8LHP0|ELOF1_ORYSJ/3.1e-06/Transcription elongation factor 1 homolog OS=Oryza sativa subsp. japonica GN=Os07g0631100 PE=3 SV=1	NA	NA	NA	NA
Unigene30416_All	784	0.01	1.24	6.9542	0.000616304	Up	9.23e-05	gi|124507403|gb|ABN13680.1|/2.4e-29/glutathione S-transferase [Salicornia brachiata]	NA	sp|Q9FUS8|GSTUH_ARATH/7.9e-23/Glutathione S-transferase U17 OS=Arabidopsis thaliana GN=GSTU17 PE=2 SV=1	bvg:104898007/1.5e-29/glutathione S-transferase U17-like; K00799 glutathione S-transferase [EC:2.5.1.18]	At1g59700/6.1e-22/[O] KOG0406 Glutathione S-transferase	NA	NA
CL4887.Contig3_All	930	0.01	1.23	6.94251	8.62e-05	Up	1.09e-05	gi|731310566|ref|XP_010679246.1|/1.9e-41/PREDICTED: uncharacterized protein LOC104894386 [Beta vulgaris subsp. vulgaris] >gi|870869246|gb|KMT19991.1| hypothetical protein BVRB_1g000140 [Beta vulgaris subsp. vulgaris]	NA	NA	NA	NA	PTHR37237/5.5E-46/--	NA
CL5320.Contig4_All	1232	0.01	1.21	6.91886	3.09e-06	Up	3.07e-07	gi|731341730|ref|XP_010682046.1|/4.1e-92/PREDICTED: uncharacterized protein LOC104896952 isoform X1 [Beta vulgaris subsp. vulgaris] >gi|870856249|gb|KMT07921.1| hypothetical protein BVRB_6g145240 [Beta vulgaris subsp. vulgaris]	NA	NA	NA	At3g05340/5.5e-17/[R] KOG4197 FOG: PPR repeat	PS50076/11.944/dnaJ domain profile.	NA
CL3258.Contig7_All	1482	0.01	1.17	6.87036	2.1e-07	Up	1.77e-08	gi|870862333|gb|KMT13541.1|/1.2e-133/hypothetical protein BVRB_4g083180 isoform B [Beta vulgaris subsp. vulgaris]	NA	sp|Q8RWV3|CCL11_ARATH/4.3e-94/Cyclin-L1-1 OS=Arabidopsis thaliana GN=CYCL1-1 PE=2 SV=2	rcu:8264198/1.6e-19/splicing factor U2af large subunit B; K12837 splicing factor U2AF 65 kDa subunit	At2g26430/1.1e-93/[R] KOG0835 Cyclin L	PTHR10026/4.6E-89/--	biological_process:GO:0006355//regulation of transcription, DNA-templated;GO:0000079//regulation of cyclin-dependent protein serine/threonine kinase activity;molecular_function:GO:0019901//protein kinase binding;
CL91.Contig4_All	1430	0.01	1.13	6.82018	8.06e-07	Up	7.38e-08	gi|743938449|ref|XP_011013650.1|/9.1e-43/PREDICTED: cell division control protein 2 homolog isoform X2 [Populus euphratica]	NA	sp|Q38772|CDC2A_ANTMA/1.0e-39/Cell division control protein 2 homolog A OS=Antirrhinum majus GN=CDC2A PE=2 SV=2	obr:102712422/1.0e-39/cyclin-dependent kinase A-2-like; K02206 cyclin-dependent kinase 2 [EC:2.7.11.22]	Hs4557439/5.7e-42/[R] KOG0594 Protein kinase PCTAIRE and related kinases	PS50011/33.559/Protein kinase domain profile.	NA
Unigene25164_All	1162	0.01	1.04	6.70044	4.48e-05	Up	5.32e-06	gi|731377859|ref|XP_010667997.1|/4.9e-87/PREDICTED: uncharacterized methyltransferase At1g78140, chloroplastic [Beta vulgaris subsp. vulgaris] >gi|870841004|gb|KMS94983.1| hypothetical protein BVRB_013480 [Beta vulgaris subsp. vulgaris]	gi|567882892|ref|XM_006433942.1|/1.41407221330494e-54/Citrus clementina hypothetical protein (CICLE_v10001682mg) mRNA, complete cds &gt;gi|567882896|ref|XM_006433944.1| Citrus clementina hypothetical protein (CICLE_v10001682mg) mRNA, complete cds	sp|Q8LBV4|Y1814_ARATH/6.1e-72/Uncharacterized methyltransferase At1g78140, chloroplastic OS=Arabidopsis thaliana GN=At1g78140 PE=2 SV=1	ota:Ot05g02490/5.2e-18/non-transporter ABC protein (ISS); K06185 ATP-binding cassette, subfamily F, member 2	NA	PTHR10108:SF702/6.5E-106/--	biological_process:GO:0032259//methylation;cellular_component:GO:0010287//plastoglobule;molecular_function:GO:0008168//methyltransferase activity;
CL981.Contig2_All	1243	0.01	1.01	6.65821	4.49e-05	Up	5.32e-06	gi|731314141|ref|XP_010684372.1|/2.7e-128/PREDICTED: F-box/FBD/LRR-repeat protein At1g13570-like isoform X1 [Beta vulgaris subsp. vulgaris]	gi|590593014|ref|XM_007017381.1|/7.20187191440032e-38/Theobroma cacao F-box/RNI-like superfamily protein isoform 2 (TCM_033973) mRNA, complete cds	sp|Q9FZ70|FDL1_ARATH/4.3e-47/F-box/FBD/LRR-repeat protein At1g13570 OS=Arabidopsis thaliana GN=At1g13570 PE=2 SV=1	NA	At1g13570/1.1e-46/[R] LSE0003 A F-box and FBD-domains	SM00579/2.2E-4/domain in FBox and BRCT domain containing plant proteins	NA
Unigene10262_All	920	0.01	1	6.64386	0.000617886	Up	9.23e-05	gi|902217623|gb|KNA17809.1|/2.5e-38/hypothetical protein SOVF_076290 [Spinacia oleracea]	NA	sp|Q7XA39|RGA4_SOLBU/3.3e-12/Putative disease resistance protein RGA4 OS=Solanum bulbocastanum GN=RGA4 PE=2 SV=1	tcc:TCM_031062/9.7e-20/Leucine-rich repeat containing protein; K19613 leucine-rich repeat protein SHOC2	NA	PTHR23155/6.9E-17/--	NA
CL6652.Contig2_All	974	0.01	1	6.64386	0.000617659	Up	9.23e-05	gi|731339339|ref|XP_010680797.1|/6.3e-88/PREDICTED: ATP-dependent DNA helicase DDM1 [Beta vulgaris subsp. vulgaris] >gi|870857476|gb|KMT09036.1| hypothetical protein BVRB_6g137420 [Beta vulgaris subsp. vulgaris]	gi|698491401|ref|XM_009793824.1|/2.48048121626145e-71/PREDICTED: Nicotiana sylvestris ATP-dependent DNA helicase DDM1 (LOC104239241), transcript variant X3, mRNA	sp|Q9XFH4|DDM1_ARATH/2.4e-77/ATP-dependent DNA helicase DDM1 OS=Arabidopsis thaliana GN=DDM1 PE=1 SV=1	bvg:104895861/1.0e-88/ATP-dependent DNA helicase DDM1; K19001 ATP-dependent DNA helicase	At5g66750/6.3e-77/[K] KOG0385 Chromatin remodeling complex WSTF-ISWI, small subunit	PTHR10799:SF606/6.3E-66/--	molecular_function:GO:0005524//ATP binding;
Unigene10791_All	1288	0.01	0.99	6.62936	2.3e-05	Up	2.61e-06	gi|870866452|gb|KMT17434.1|/8.4e-40/hypothetical protein BVRB_2g038860 [Beta vulgaris subsp. vulgaris]	NA	NA	NA	At1g29000/1.8e-07/[P] KOG1603 Copper chaperone	NA	NA
CL2997.Contig2_All	1222	0.01	0.99	6.62936	4.48e-05	Up	5.32e-06	gi|731370987|ref|XP_010665897.1|/2.4e-60/PREDICTED: histidine-containing phosphotransfer protein 4 [Beta vulgaris subsp. vulgaris] >gi|731370991|ref|XP_010665898.1| PREDICTED: histidine-containing phosphotransfer protein 4 [Beta vulgaris subsp. vulgaris] >gi|731370994|ref|XP_010665899.1| PREDICTED: histidine-containing phosphotransfer protein 4 [Beta vulgaris subsp. vulgaris] >gi|731370998|ref|XP…	NA	sp|Q9LU15|AHP4_ARATH/1.4e-39/Histidine-containing phosphotransfer protein 4 OS=Arabidopsis thaliana GN=AHP4 PE=1 SV=2	bvg:104883140/4.0e-61/histidine-containing phosphotransfer protein 4; K14490 histidine-containing phosphotransfer peotein	At3g16360/6.6e-39/[T] KOG4747 Two-component phosphorelay intermediate involved in MAP kinase cascade regulation	PF01627/1.1E-5/Hpt domain	biological_process:GO:0000160//phosphorelay signal transduction system;cellular_component:GO:0005622//intracellular;molecular_function:GO:0004871//signal transducer activity;
Unigene15212_All	1694	0.04	3.85	6.58871	7.95e-27	Up	1.85e-28	gi|902223480|gb|KNA19457.1|/3.8e-16/hypothetical protein SOVF_061300 isoform B [Spinacia oleracea]	NA	sp|Q8GUH1|PUB33_ARATH/1.3e-14/U-box domain-containing protein 33 OS=Arabidopsis thaliana GN=PUB33 PE=2 SV=2	bvg:104887375/3.5e-15/U-box domain-containing protein 33-like; K04733 interleukin-1 receptor-associated kinase 4 [EC:2.7.11.1]	At2g45910/3.5e-14/[T] TWOG0129 Protein kinase, contains U-box domains	NA	NA
CL5750.Contig4_All	2874	0.01	0.96	6.58496	7.33e-12	Up	4.01e-13	gi|902158291|gb|KNA06205.1|/0.0e+00/hypothetical protein SOVF_183180 [Spinacia oleracea]	gi|731345717|ref|XM_010685764.1|/0/PREDICTED: Beta vulgaris subsp. vulgaris cell division cycle protein 48 homolog (LOC104898659), mRNA	sp|P54609|CD48A_ARATH/0.0e+00/Cell division control protein 48 homolog A OS=Arabidopsis thaliana GN=CDC48A PE=1 SV=1	mtr:MTR_1g063380/0.0e+00/ATPase, AAA-type, CDC48 protein; K13525 transitional endoplasmic reticulum ATPase	At3g09840/0.0e+00/[O] KOG0730 AAA+-type ATPase	PTHR23077/0.0/--	molecular_function:GO:0016787//hydrolase activity;GO:0005524//ATP binding;
Unigene30448_All	1497	0.01	0.95	6.56986	6.05e-06	Up	6.27e-07	gi|731321320|ref|XP_010671288.1|/2.3e-129/PREDICTED: stomatin-like protein 2, mitochondrial [Beta vulgaris subsp. vulgaris] >gi|870865387|gb|KMT16443.1| hypothetical protein BVRB_3g050660 [Beta vulgaris subsp. vulgaris]	NA	sp|Q9SRH6|HIR3_ARATH/3.9e-10/Hypersensitive-induced response protein 3 OS=Arabidopsis thaliana GN=HIR3 PE=1 SV=1	smo:SELMODRAFT_444067/1.0e-05/hypothetical protein; K17081 prohibitin 2	At5g54100/5.0e-81/[C] KOG2620 Prohibitins and stomatins of the PID superfamily	PTHR10264/5.9E-120/--	cellular_component:GO:0016020//membrane;
Unigene11314_All	1983	0.09	8.53	6.56648	3.17e-71	Up	2.53e-73	gi|731360534|ref|XP_010691873.1|/1.2e-40/PREDICTED: uncharacterized protein LOC104905122 [Beta vulgaris subsp. vulgaris] >gi|870847947|gb|KMT00281.1| hypothetical protein BVRB_1g016360 [Beta vulgaris subsp. vulgaris]	NA	sp|Q43383|ACCH5_ARATH/8.7e-10/1-aminocyclopropane-1-carboxylate oxidase homolog 5 OS=Arabidopsis thaliana GN=2A6 PE=2 SV=2	ats:F775_24138/1.3e-08/Cysteine-rich receptor-like protein kinase 26; K04733 interleukin-1 receptor-associated kinase 4 [EC:2.7.11.1]	At1g03410/2.3e-09/[QR] KOG0143 Iron/ascorbate family oxidoreductases	PTHR10209:SF120/4.3E-18/--	NA
CL4754.Contig1_All	1793	0.04	3.74	6.54689	1.01e-27	Up	2.24e-29	gi|661896676|emb|CDO99865.1|/2.6e-15/unnamed protein product [Coffea canephora]	NA	NA	NA	At5g07850/5.0e-11/[RQ] TWOG0156 Predicted anthranilate N-hydroxycinnamoyl/benzoyltransferase	NA	NA
CL427.Contig2_All	2923	0.01	0.92	6.52356	1.46e-11	Up	8.18e-13	gi|731319269|ref|XP_010670170.1|/2.7e-65/PREDICTED: protein RIK isoform X2 [Beta vulgaris subsp. vulgaris]	NA	sp|Q32SG5|RIK_MAIZE/7.7e-47/Protein RIK OS=Zea mays PE=1 SV=1	NA	At3g29390/3.8e-40/[A] KOG1960 Predicted RNA-binding protein, contains KH domains	PTHR15744/2.5E-30/--	NA
CL3868.Contig1_All	1702	0.01	0.9	6.49185	1.58e-06	Up	1.51e-07	gi|902195227|gb|KNA12781.1|/7.2e-148/hypothetical protein SOVF_122780 [Spinacia oleracea]	NA	sp|Q39234|TGA3_ARATH/4.9e-102/Transcription factor TGA3 OS=Arabidopsis thaliana GN=TGA3 PE=1 SV=1	bvg:104905689/2.4e-136/transcription factor TGA3-like; K14431 transcription factor TGA	At1g22070/1.3e-101/[K] LSE0395 A Predicted transcription factor	PTHR22952/2.0E-157/--	biological_process:GO:0006355//regulation of transcription, DNA-templated;molecular_function:GO:0043565//sequence-specific DNA binding;GO:0003700//transcription factor activity, sequence-specific DNA binding;
CL1768.Contig8_All	1545	0.01	0.88	6.45943	1.18e-05	Up	1.28e-06	gi|731360785|ref|XP_010692006.1|/4.1e-182/PREDICTED: metacaspase-1 [Beta vulgaris subsp. vulgaris] >gi|870847545|gb|KMS99892.1| hypothetical protein BVRB_1g017400 [Beta vulgaris subsp. vulgaris]	gi|720044331|ref|XM_010271555.1|/9.60571019997385e-172/PREDICTED: Nelumbo nucifera metacaspase-1-like (LOC104606394), mRNA	sp|Q7XJE6|MCA1_ARATH/2.0e-171/Metacaspase-1 OS=Arabidopsis thaliana GN=AMC1 PE=1 SV=1	NA	At1g02170/2.5e-168/[DO] KOG1546 Metacaspase involved in regulation of apoptosis	PF06943/1.2E-10/LSD1 zinc finger	NA
Unigene30376_All	1387	0.01	0.83	6.37504	8.63e-05	Up	1.09e-05	gi|902234523|gb|KNA23481.1|/1.2e-124/hypothetical protein SOVF_024210 [Spinacia oleracea]	gi|694396489|ref|XM_009375249.1|/2.96042986424226e-22/PREDICTED: Pyrus x bretschneideri ethylene-insensitive protein 2-like (LOC103962536), mRNA	sp|Q9S814|EIN2_ARATH/9.0e-62/Ethylene-insensitive protein 2 OS=Arabidopsis thaliana GN=EIN2 PE=1 SV=1	vvi:100256742/3.1e-110/ethylene-insensitive protein 2; K14513 ethylene-insensitive protein 2	At5g03280/2.4e-61/[P] KOG1291 Mn2+ and Fe2+ transporters of the NRAMP family	PTHR11706:SF49/1.1E-121/--	biological_process:GO:0050794//regulation of cellular process;GO:0051716//cellular response to stimulus;GO:0009628//response to abiotic stimulus;GO:0048731//system development;GO:0044763//single-organism cellular process;GO:0006952//defense response;GO:0010033//response to organic substance;GO:0051179//localization;GO:0051707//response to other organism;
CL314.Contig2_All	2212	0.01	0.81	6.33985	1.07e-07	Up	8.69e-09	gi|902210001|gb|KNA16318.1|/3.5e-203/hypothetical protein SOVF_090240 [Spinacia oleracea]	NA	NA	pda:103696193/3.9e-06/E3 ubiquitin-protein ligase ATL4-like; K10663 E3 ubiquitin-protein ligase ATL4 [EC:2.3.2.27]	Hs4504785/1.6e-11/[O] LSE2193 H Plasma inter-alpha-trypsin inhibitor	PS50234/16.258/VWFA domain profile.	molecular_function:GO:0046872//metal ion binding;
Unigene14529_All	2015	0.29	23.02	6.31069	2.2e-191	Up	5.33e-194	gi|870850310|gb|KMT02421.1|/1.3e-249/hypothetical protein BVRB_9g203760 [Beta vulgaris subsp. vulgaris]	gi|703149239|ref|XM_010111251.1|/8.07640161433034e-124/Morus notabilis hypothetical protein partial mRNA	sp|P10538|AMYB_SOYBN/2.5e-222/Beta-amylase OS=Glycine max GN=BMY1 PE=1 SV=3	bvg:104908344/4.8e-213/beta-amylase-like; K01177 beta-amylase [EC:3.2.1.2]	At4g15210/9.4e-208/[G] LSE0409 A Beta-amylase	PF01373/1.5E-124/Glycosyl hydrolase family 14	biological_process:GO:0000272//polysaccharide catabolic process;molecular_function:GO:0016161//beta-amylase activity;
CL4408.Contig1_All	2083	0.01	0.79	6.30378	4.12e-07	Up	3.62e-08	gi|870845619|gb|KMS98308.1|/2.8e-271/hypothetical protein BVRB_4g093760 [Beta vulgaris subsp. vulgaris]	gi|731365421|ref|XM_010696214.1|/0/PREDICTED: Beta vulgaris subsp. vulgaris glycosyltransferase family protein 64 protein C5 (LOC104907300), mRNA	NA	lja:Lj2g3v2714440.1/3.3e-23/Lj2g3v2714440.1; -; K02367 glucuronyl/N-acetylglucosaminyl transferase EXT2 [EC:2.4.1.224 2.4.1.225]	At5g04500/8.7e-217/[GMW] KOG1022 Acetylglucosaminyltransferase EXT2/exostosin 2	PTHR11062:SF112/1.2E-80/--	biological_process:GO:0015012//heparan sulfate proteoglycan biosynthetic process;GO:0006024//glycosaminoglycan biosynthetic process;cellular_component:GO:0016021//integral component of membrane;
Unigene686_All	1113	0.06	4.73	6.30073	7.53e-21	Up	2.3e-22	gi|731329315|ref|XP_010675525.1|/5.7e-93/PREDICTED: uncharacterized protein LOC104891516 [Beta vulgaris subsp. vulgaris]	NA	NA	bna:106420903/3.1e-20/uncharacterized LOC106420903; K20168 TBC1 domain family member 15	At2g18820/8.1e-36/[R] KOG1075 FOG: Reverse transcriptase	PTHR25952:SF191/2.8E-16/--	NA
CL3617.Contig5_All	1502	0.09	7.06	6.2936	9.25e-43	Up	1.28e-44	gi|731349829|ref|XP_010686200.1|/4.5e-194/PREDICTED: uncharacterized protein LOC104900483 isoform X1 [Beta vulgaris subsp. vulgaris] >gi|870852492|gb|KMT04407.1| hypothetical protein BVRB_8g180830 [Beta vulgaris subsp. vulgaris]	gi|731349828|ref|XM_010687898.1|/0/PREDICTED: Beta vulgaris subsp. vulgaris putative lipase YOR059C (LOC104900483), transcript variant X1, mRNA	sp|Q8LBZ7|SDHB1_ARATH/1.9e-12/Succinate dehydrogenase [ubiquinone] iron-sulfur subunit 1, mitochondrial OS=Arabidopsis thaliana GN=SDH2-1 PE=1 SV=2	gra:105769320/1.3e-13/succinate dehydrogenase [ubiquinone] iron-sulfur subunit 2, mitochondrial; K00235 succinate dehydrogenase (ubiquinone) iron-sulfur subunit [EC:1.3.5.1]	At5g51180/2.2e-60/[R] KOG4372 Predicted alpha/beta hydrolase	PF05057/2.3E-64/Putative serine esterase (DUF676)	NA
CL1932.Contig5_All	1310	0.03	2.32	6.27302	9.26e-13	Up	4.72e-14	gi|731336038|ref|XP_010679042.1|/4.3e-116/PREDICTED: MLO-like protein 1 [Beta vulgaris subsp. vulgaris] >gi|870858671|gb|KMT10159.1| hypothetical protein BVRB_5g119200 [Beta vulgaris subsp. vulgaris]	gi|823262056|ref|XM_012608313.1|/1.57680916551613e-64/PREDICTED: Gossypium raimondii MLO-like protein 1 (LOC105783100), transcript variant X6, mRNA	sp|O49621|MLO1_ARATH/2.5e-98/MLO-like protein 1 OS=Arabidopsis thaliana GN=MLO1 PE=1 SV=1	bvg:104894490/7.1e-117/MLO-like protein 1; K08472 mlo protein	At4g02600/6.7e-98/[R] LSE0264 A Seven transmembrane protein Mlo	PF03094/4.5E-91/Mlo family	biological_process:GO:0006952//defense response;GO:0009607//response to biotic stimulus;cellular_component:GO:0016021//integral component of membrane;GO:0005886//plasma membrane;molecular_function:GO:0005516//calmodulin binding;
Unigene11015_All	1183	0.01	0.77	6.26679	0.000617358	Up	9.23e-05	gi|902211596|gb|KNA16770.1|/8.3e-26/hypothetical protein SOVF_086140 isoform B [Spinacia oleracea]	NA	NA	NA	NA	NA	NA
Unigene18962_All	1322	0.14	10.66	6.25064	1.48e-57	Up	1.47e-59	gi|902232552|gb|KNA22677.1|/1.2e-73/hypothetical protein SOVF_032240, partial [Spinacia oleracea]	gi|731344884|ref|XM_010685341.1|/3.2556683758023e-101/PREDICTED: Beta vulgaris subsp. vulgaris uncharacterized LOC104898288 (LOC104898288), transcript variant X2, mRNA	sp|Q9FFZ4|TBL9_ARATH/3.2e-32/Protein trichome birefringence-like 9 OS=Arabidopsis thaliana GN=TBL9 PE=2 SV=1	smo:SELMODRAFT_41218/1.2e-07/hypothetical protein; K17800 LETM1 and EF-hand domain-containing protein 1, mitochondrial	At5g06220/2.5e-60/[S] KOG1043 Ca2+-binding transmembrane protein LETM1/MRS7	PF07766/6.5E-13/LETM1-like protein	cellular_component:GO:0016021//integral component of membrane;
CL4218.Contig7_All	2077	0.01	0.76	6.24793	8.07e-07	Up	7.38e-08	gi|731336840|ref|XP_010679472.1|/3.9e-87/PREDICTED: uncharacterized protein LOC104894831 isoform X2 [Beta vulgaris subsp. vulgaris]	gi|731336839|ref|XM_010681170.1|/6.81366420756453e-85/PREDICTED: Beta vulgaris subsp. vulgaris uncharacterized LOC104894831 (LOC104894831), transcript variant X2, mRNA	NA	csv:101213308/9.6e-07/apoptotic chromatin condensation inducer in the nucleus; K12875 apoptotic chromatin condensation inducer in the nucleus	At3g62300/2.1e-29/[S] LSE0133 A Uncharacterized protein	PTHR31917/1.9E-55/--	NA
CL4319.Contig15_All	1586	0.01	0.74	6.20945	4.49e-05	Up	5.32e-06	NA	gi|747056546|ref|XR_847581.1|/1.22855476836405e-16/PREDICTED: Sesamum indicum uncharacterized LOC105159240 (LOC105159240), transcript variant X8, ncRNA	NA	NA	NA	NA	NA
CL1768.Contig3_All	1537	0.01	0.72	6.16993	8.63e-05	Up	1.09e-05	gi|731360785|ref|XP_010692006.1|/9.0e-190/PREDICTED: metacaspase-1 [Beta vulgaris subsp. vulgaris] >gi|870847545|gb|KMS99892.1| hypothetical protein BVRB_1g017400 [Beta vulgaris subsp. vulgaris]	gi|720044331|ref|XM_010271555.1|/4.4454562002307e-170/PREDICTED: Nelumbo nucifera metacaspase-1-like (LOC104606394), mRNA	sp|Q7XJE6|MCA1_ARATH/3.9e-175/Metacaspase-1 OS=Arabidopsis thaliana GN=AMC1 PE=1 SV=1	aip:107619883/2.1e-06/formin-like protein 20; K02184 formin 2	At1g02170/4.8e-172/[DO] KOG1546 Metacaspase involved in regulation of apoptosis	PTHR31773:SF11/1.1E-234/--	NA
CL1232.Contig4_All	1284	0.01	0.71	6.14975	0.000618263	Up	9.23e-05	gi|731327912|ref|XP_010674770.1|/1.1e-145/PREDICTED: amidase 1 [Beta vulgaris subsp. vulgaris] >gi|870862591|gb|KMT13790.1| hypothetical protein BVRB_4g081640 [Beta vulgaris subsp. vulgaris]	gi|731327911|ref|XM_010676468.1|/2.25976958543781e-157/PREDICTED: Beta vulgaris subsp. vulgaris amidase 1 (LOC104890855), mRNA	sp|Q9FR37|AMI1_ARATH/1.8e-117/Amidase 1 OS=Arabidopsis thaliana GN=AMI1 PE=1 SV=1	apro:F751_6020/2.2e-17/Glutamyl-tRNA(Gln) amidotransferase subunit A; K02433 aspartyl-tRNA(Asn)/glutamyl-tRNA(Gln) amidotransferase subunit A [EC:6.3.5.6 6.3.5.7]	At5g09420_1/6.6e-74/[J] KOG1211 Amidases	PF01425/1.9E-36/Amidase	biological_process:GO:0009684//indoleacetic acid biosynthetic process;cellular_component:GO:0005829//cytosol;molecular_function:GO:0016884//carbon-nitrogen ligase activity, with glutamine as amido-N-donor;GO:0004040//amidase activity;GO:0043864//indoleacetamide hydrolase activity;
CL1783.Contig1_All	1824	0.01	0.71	6.14975	2.3e-05	Up	2.61e-06	gi|731315990|ref|XP_010693782.1|/4.5e-164/PREDICTED: protein AAR2 homolog [Beta vulgaris subsp. vulgaris] >gi|870867765|gb|KMT18634.1| hypothetical protein BVRB_2g027630 [Beta vulgaris subsp. vulgaris]	NA	NA	bvg:104906689/7.5e-165/protein AAR2 homolog; K13205 A1 cistron-splicing factor AAR2	At1g66510/7.8e-137/[A] KOG3937 mRNA splicing factor	PTHR12689/1.3E-123/--	biological_process:GO:0000244//spliceosomal tri-snRNP complex assembly;
Unigene17627_All	1168	0.06	4.25	6.14636	1.17e-19	Up	3.79e-21	gi|731369002|ref|XP_010696414.1|/3.1e-110/PREDICTED: bidirectional sugar transporter SWEET9-like [Beta vulgaris subsp. vulgaris] >gi|870843860|gb|KMS96952.1| hypothetical protein BVRB_7g179950 [Beta vulgaris subsp. vulgaris]	gi|731369001|ref|XM_010698112.1|/3.73503853847395e-95/PREDICTED: Beta vulgaris subsp. vulgaris bidirectional sugar transporter SWEET9-like (LOC104908944), mRNA	sp|Q9FPN0|NEC1_PETHY/1.1e-68/Bidirectional sugar transporter NEC1 OS=Petunia hybrida GN=NEC1 PE=2 SV=1	bvg:104908944/5.2e-111/bidirectional sugar transporter SWEET9-like; K15382 solute carrier family 50 (sugar transporter)	At2g39060/3.5e-66/[R] KOG1623 Multitransmembrane protein	PF03083/4.2E-29/Sugar efflux transporter for intercellular exchange	biological_process:GO:0006810//transport;cellular_component:GO:0016020//membrane;
CL4324.Contig2_All	835	0.25	17.68	6.14405	3.17e-57	Up	3.17e-59	gi|731359154|ref|XP_010691132.1|/9.4e-08/PREDICTED: uncharacterized protein LOC104904553 [Beta vulgaris subsp. vulgaris] >gi|870848372|gb|KMT00661.1| hypothetical protein BVRB_9g219510 [Beta vulgaris subsp. vulgaris]	NA	NA	NA	NA	NA	NA
Unigene19090_All	256	0.34	23.47	6.10914	9.09e-19	Up	3.09e-20	gi|674873424|emb|CDY60351.1|/1.6e-27/BnaCnng36050D [Brassica napus]	gi|297592032|gb|GU784915.1|/2.89096121500758e-40/Volvox carteri f. nagariensis female mating type locus, complete sequence	sp|A7XQ02|MLX56_MORAL/7.5e-23/Mulatexin OS=Morus alba PE=1 SV=2	vvi:100243473/1.6e-17/urease accessory protein G; K03189 urease accessory protein	At4g13340/7.4e-17/[M] LSE0601 A Pollen extensin-like protein (Pex)	PR01217/1.9E-10/Proline rich extensin signature	cellular_component:GO:0016021//integral component of membrane;molecular_function:GO:0005509//calcium ion binding;
CL3420.Contig1_All	2400	0.03	2.04	6.08746	5.91e-20	Up	1.88e-21	gi|356573595|ref|XP_003554943.1|/3.8e-227/PREDICTED: uncharacterized protein LOC100787031 [Glycine max]	gi|295821243|gb|AC240779.1|/6.7825138995435e-11/Oryza granulata clone OG_ABa0049D11, complete sequence	NA	cit:102620712/1.3e-23/DNA-directed RNA polymerase V subunit 5C-like; K03013 DNA-directed RNA polymerases I, II, and III subunit RPABC1	At2g12210/3.8e-163/[R] LSE0009 A Transposase family tnp2	PF02992/3.6E-94/Transposase family tnp2	NA
CL259.Contig12_All	1695	0.05	3.38	6.07895	3.13e-23	Up	8.45e-25	gi|731338456|ref|XP_010680338.1|/3.7e-19/PREDICTED: MADS-box protein JOINTLESS [Beta vulgaris subsp. vulgaris] >gi|870857720|gb|KMT09268.1| hypothetical protein BVRB_6g133680 [Beta vulgaris subsp. vulgaris]	NA	sp|Q9FUY6|JOIN_SOLLC/8.0e-20/MADS-box protein JOINTLESS OS=Solanum lycopersicum GN=J PE=1 SV=1	sly:101245905/1.5e-18/J, JOINTLESS, LeMADS; MADS-box protein JOINTLESS; K09260 MADS-box transcription enhancer factor 2A	At2g22540/3.6e-19/[K] KOG0014 MADS box transcription factor	PS51297/10.931/K-box domain profile.	biological_process:GO:0006355//regulation of transcription, DNA-templated;cellular_component:GO:0005634//nucleus;molecular_function:GO:0003677//DNA binding;GO:0003700//transcription factor activity, sequence-specific DNA binding;GO:0046983//protein dimerization activity;
Unigene12699_All	724	0.1	6.72	6.07039	1.79e-18	Up	6.21e-20	gi|15233361|ref|NP_192882.1|/1.1e-07/hydroxyproline-rich glycoprotein family protein [Arabidopsis thaliana] >gi|7321040|emb|CAB82148.1| putative proline-rich protein [Arabidopsis thaliana] >gi|332657611|gb|AEE83011.1| hydroxyproline-rich glycoprotein family protein [Arabidopsis thaliana]	NA	NA	NA	Hs4505285/3.4e-11/[WV] KOG1216 von Willebrand factor and related coagulation proteins	NA	NA
Unigene28_All	1954	0.01	0.66	6.04439	2.31e-05	Up	2.61e-06	gi|731376263|ref|XP_010667508.1|/1.2e-207/PREDICTED: serine/threonine-protein kinase AFC2-like isoform X1 [Beta vulgaris subsp. vulgaris] >gi|870841720|gb|KMS95341.1| hypothetical protein BVRB_009240 [Beta vulgaris subsp. vulgaris]	gi|731376268|ref|XM_010669207.1|/5.7183179028245e-165/PREDICTED: Beta vulgaris subsp. vulgaris serine/threonine-protein kinase AFC2-like (LOC104884531), transcript variant X2, mRNA	sp|P51567|AFC2_ARATH/8.7e-188/Serine/threonine-protein kinase AFC2 OS=Arabidopsis thaliana GN=AFC2 PE=1 SV=1	bvg:104884531/2.0e-208/serine/threonine-protein kinase AFC2-like; K08287 dual-specificity kinase [EC:2.7.12.1]	At4g24740/2.3e-187/[T] KOG0671 LAMMER dual specificity kinases	PS00108/-/Serine/Threonine protein kinases active-site signature.	biological_process:GO:0006468//protein phosphorylation;molecular_function:GO:0005524//ATP binding;GO:0004672//protein kinase activity;
CL1567.Contig3_All	856	4.65	302.2	6.02213	0	Up	0	gi|731331657|ref|XP_010676774.1|/1.2e-63/PREDICTED: early light-induced protein 2, chloroplastic-like [Beta vulgaris subsp. vulgaris] >gi|870861051|gb|KMT12359.1| hypothetical protein BVRB_5g102940 [Beta vulgaris subsp. vulgaris]	NA	sp|P93735|ELIP1_ARATH/1.8e-49/Early light-induced protein 1, chloroplastic OS=Arabidopsis thaliana GN=ELIP1 PE=1 SV=1	NA	NA	PTHR14154/1.3E-60/--	NA
CL4648.Contig1_All	1316	0.1	5.81	5.86047	6.81e-30	Up	1.4e-31	gi|902220211|gb|KNA18522.1|/1.1e-37/hypothetical protein SOVF_069910 [Spinacia oleracea]	NA	sp|Q8H1F9|PCH2_ARATH/5.8e-34/Pachytene checkpoint protein 2 homolog OS=Arabidopsis thaliana GN=At4g24710 PE=2 SV=1	smo:SELMODRAFT_409075/4.1e-11/hypothetical protein; K01810 glucose-6-phosphate isomerase [EC:5.3.1.9]	At4g24710/8.7e-21/[O] KOG0744 AAA+-type ATPase	NA	molecular_function:GO:0000166//nucleotide binding;
CL2368.Contig1_All	809	0.12	6.83	5.83078	3.8e-21	Up	1.14e-22	gi|902192422|gb|KNA12036.1|/4.1e-16/hypothetical protein SOVF_129490 [Spinacia oleracea]	NA	NA	NA	NA	NA	NA
Unigene3537_All	1304	0.05	2.77	5.79181	4.67e-14	Up	2.16e-15	gi|731346747|ref|XP_010684619.1|/9.9e-97/PREDICTED: uncharacterized protein LOC104899180 [Beta vulgaris subsp. vulgaris]	NA	sp|P0C2F6|RNHX1_ARATH/4.7e-20/Putative ribonuclease H protein At1g65750 OS=Arabidopsis thaliana GN=At1g65750 PE=3 SV=1	thj:104807150/2.5e-37/LINE-1 retrotransposable element ORF2 protein; K18195 rhamnogalacturonan endolyase [EC:4.2.2.23]	At1g51750/3.3e-44/[R] KOG1075 FOG: Reverse transcriptase	PF00078/1.6E-7/Reverse transcriptase (RNA-dependent DNA polymerase)	NA
CL5514.Contig1_All	1438	0.08	4.35	5.76487	2.51e-25	Up	6.21e-27	gi|763782866|gb|KJB49937.1|/3.3e-16/hypothetical protein B456_008G146200 [Gossypium raimondii]	gi|731346589|ref|XM_010686230.1|/2.35794948535232e-28/PREDICTED: Beta vulgaris subsp. vulgaris probable U6 snRNA-associated Sm-like protein LSm4 (LOC104899093), mRNA	sp|Q9LGE6|LSM4_ORYSJ/2.8e-18/Probable U6 snRNA-associated Sm-like protein LSm4 OS=Oryza sativa subsp. japonica GN=Os01g0256900 PE=2 SV=1	lja:Lj5g3v1631030.1/4.1e-17/Lj5g3v1631030.1; -; K12623 U6 snRNA-associated Sm-like protein LSm4	At5g27720/7.5e-18/[A] KOG3293 Small nuclear ribonucleoprotein (snRNP)	NA	biological_process:GO:0033962//cytoplasmic mRNA processing body assembly;GO:0000245//spliceosomal complex assembly;GO:0009793//embryo development ending in seed dormancy;GO:0000956//nuclear-transcribed mRNA catabolic process;GO:0000387//spliceosomal snRNP assembly;cellular_component:GO:0097526//spliceosomal tri-snRNP complex;GO:0005732//small nucleolar ribonucleoprotein complex;GO:0000932//P-body…
Unigene14618_All	1121	0.06	3.25	5.75933	4.67e-14	Up	2.16e-15	gi|731344670|ref|XP_010683544.1|/9.7e-109/PREDICTED: peroxidase 5-like [Beta vulgaris subsp. vulgaris] >gi|870854834|gb|KMT06582.1| hypothetical protein BVRB_7g157520 [Beta vulgaris subsp. vulgaris]	NA	sp|A7QEU4|PER5_VITVI/3.0e-55/Peroxidase 5 OS=Vitis vinifera GN=GSVIVT00037159001 PE=1 SV=2	bvg:104898200/1.6e-109/peroxidase 5-like; K00430 peroxidase [EC:1.11.1.7]	At5g64120/1.3e-49/[R] TWOG0189 Peroxidase	PR00458/3.8E-20/Haem peroxidase superfamily signature	biological_process:GO:0008152//metabolic process;GO:0050896//response to stimulus;GO:0009987//cellular process;molecular_function:GO:0005488//binding;GO:0016491//oxidoreductase activity;
CL3097.Contig5_All	1908	0.2	10.41	5.70183	1.35e-79	Up	9.59e-82	gi|902239265|gb|KNA25533.1|/3.6e-156/hypothetical protein SOVF_003600 [Spinacia oleracea]	gi|731369036|ref|XM_010698121.1|/9.53997518160773e-148/PREDICTED: Beta vulgaris subsp. vulgaris zinc finger CCHC domain-containing protein 9 (LOC104908950), mRNA	NA	atr:18431957/2.2e-119/zinc finger protein 93; K09228 KRAB domain-containing zinc finger protein	NA	PTHR23002:SF11/5.7E-130/--	molecular_function:GO:0046872//metal ion binding;
CL8465.Contig8_All	734	0.03	1.53	5.67243	0.000167395	Up	2.22e-05	gi|731365155|ref|XP_010694372.1|/2.5e-49/PREDICTED: mediator of RNA polymerase II transcription subunit 11 [Beta vulgaris subsp. vulgaris] >gi|870845725|gb|KMS98392.1| hypothetical protein BVRB_4g092710 [Beta vulgaris subsp. vulgaris]	NA	sp|Q6ID77|MED11_ARATH/6.7e-40/Mediator of RNA polymerase II transcription subunit 11 OS=Arabidopsis thaliana GN=MED11 PE=1 SV=1	bvg:104907178/4.2e-50/mediator of RNA polymerase II transcription subunit 11; K15131 mediator of RNA polymerase II transcription subunit 11	NA	PF10280/1.6E-12/Mediator complex protein	biological_process:GO:0006357//regulation of transcription from RNA polymerase II promoter;cellular_component:GO:0016592//mediator complex;molecular_function:GO:0001104//RNA polymerase II transcription cofactor activity;
Unigene18444_All	1341	0.3	15.27	5.66959	1.08e-79	Up	7.59e-82	gi|902171785|gb|KNA08044.1|/2.0e-116/hypothetical protein SOVF_166250 [Spinacia oleracea]	gi|747088301|ref|XM_011093432.1|/1.34955566180131e-10/PREDICTED: Sesamum indicum trans-resveratrol di-O-methyltransferase-like (LOC105172093), mRNA	sp|B6VJS4|ROMT_VITVI/6.3e-105/Trans-resveratrol di-O-methyltransferase OS=Vitis vinifera GN=ROMT PE=1 SV=2	vvi:100233030/1.7e-102/OMT2.1, romt; O-methyltransferase; K16040 trans-resveratrol di-O-methyltransferase [EC:2.1.1.240]	At4g35160/3.9e-53/[R] KOG3178 Hydroxyindole-O-methyltransferase and related SAM-dependent methyltransferases	PF08100/1.7E-17/Dimerisation domain	NA
CL801.Contig3_All	2212	0.23	11.48	5.64134	1.09e-101	Up	5.87e-104	gi|731349356|ref|XP_010685952.1|/4.1e-167/PREDICTED: putative tRNA pseudouridine synthase [Beta vulgaris subsp. vulgaris] >gi|870853550|gb|KMT05431.1| hypothetical protein BVRB_7g175580 [Beta vulgaris subsp. vulgaris]	gi|302832070|ref|XM_002947554.1|/1.03744475788397e-13/Volvox carteri f. nagariensis hypothetical protein, mRNA	sp|O22928|PUSH_ARATH/1.7e-131/Putative tRNA pseudouridine synthase OS=Arabidopsis thaliana GN=At2g30320 PE=3 SV=1	tcc:TCM_042258/8.3e-142/Pseudouridine synthase family protein; K06173 tRNA pseudouridine38-40 synthase [EC:5.4.99.12]	At2g30320/4.6e-131/[J] KOG2553 Pseudouridylate synthase	PTHR11142:SF9/1.0E-168/--	biological_process:GO:0009451//RNA modification;
Unigene1730_All	778	0.09	4.45	5.62774	6.88e-13	Up	3.47e-14	gi|731365988|ref|XP_010694823.1|/1.9e-87/PREDICTED: probable glutathione S-transferase [Beta vulgaris subsp. vulgaris] >gi|870845317|gb|KMS98065.1| hypothetical protein BVRB_4g095800 [Beta vulgaris subsp. vulgaris]	gi|729297747|ref|XM_010550022.1|/4.56383362292398e-18/PREDICTED: Tarenaya hassleriana glutathione S-transferase U17-like (LOC104819778), mRNA	sp|P49332|GSTXC_TOBAC/7.0e-80/Probable glutathione S-transferase parC OS=Nicotiana tabacum GN=PARC PE=2 SV=1	bvg:104907577/3.2e-88/probable glutathione S-transferase; K00799 glutathione S-transferase [EC:2.5.1.18]	At1g17180/2.5e-76/[O] KOG0406 Glutathione S-transferase	PF02798/5.6E-19/Glutathione S-transferase, N-terminal domain	molecular_function:GO:0004462//lactoylglutathione lyase activity;GO:0016740//transferase activity;
Unigene18525_All	916	0.07	3.34	5.57635	1.95e-11	Up	1.11e-12	gi|731321839|ref|XP_010671566.1|/6.6e-63/PREDICTED: receptor-like protein 12 [Beta vulgaris subsp. vulgaris]	gi|922404582|ref|XM_013762348.1|/1.17064405014928e-14/PREDICTED: Brassica oleracea var. oleracea ubiquitin-conjugating enzyme E2 11-like (LOC106324303), transcript variant X2, mRNA	sp|Q9C9H7|RLP12_ARATH/9.0e-18/Receptor-like protein 12 OS=Arabidopsis thaliana GN=RLP12 PE=2 SV=2	sly:101263330/2.1e-38/Eix2; EIX receptor 2; K13466 EIX receptor 1/2	At2g34930/7.2e-30/[R] KOG0619 FOG: Leucine rich repeat	PF08263/9.7E-10/Leucine rich repeat N-terminal domain	NA
CL3532.Contig2_All	833	0.08	3.53	5.46352	7.39e-11	Up	4.4e-12	NA	NA	NA	cam:101489597/1.9e-06/nuclear pore complex protein NUP62; K14306 nuclear pore complex protein Nup62	NA	NA	NA
CL5167.Contig2_All	1390	1.3	57.28	5.46145	0	Up	0	gi|902178591|gb|KNA09176.1|/2.9e-163/hypothetical protein SOVF_155900 isoform A [Spinacia oleracea]	gi|778658408|ref|XM_004145064.2|/9.19795173141438e-127/PREDICTED: Cucumis sativus peroxidase 42 (LOC101214168), mRNA	sp|Q9SB81|PER42_ARATH/2.3e-150/Peroxidase 42 OS=Arabidopsis thaliana GN=PER42 PE=1 SV=2	gmx:547513/6.4e-156/PRX2; cationic peroxidase 2; K00430 peroxidase [EC:1.11.1.7]	At4g21960/1.0e-149/[R] TWOG0189 Peroxidase	PF00141/4.1E-58/Peroxidase	biological_process:GO:0055114//oxidation-reduction process;GO:0006979//response to oxidative stress;GO:0009664//plant-type cell wall organization;GO:0098869//cellular oxidant detoxification;GO:0042744//hydrogen peroxide catabolic process;cellular_component:GO:0009505//plant-type cell wall;GO:0005576//extracellular region;molecular_function:GO:0020037//heme binding;GO:0046872//metal ion binding;GO…
CL375.Contig6_All	914	0.35	14.88	5.40988	2.53e-51	Up	2.82e-53	gi|902146938|gb|KNA05117.1|/4.0e-52/hypothetical protein SOVF_193250 [Spinacia oleracea]	gi|532235799|gb|KF024246.1|/4.23068363554784e-09/Arbutus unedo clone 73085 microsatellite sequence	sp|Q9FLQ7|FH20_ARATH/2.2e-08/Formin-like protein 20 OS=Arabidopsis thaliana GN=FH20 PE=2 SV=3	bvg:104900765/2.9e-08/formin-A-like; K05747 Wiskott-Aldrich syndrome protein	At5g07750/5.9e-08/[ZR] LSE0118 A Protein possibly involved in cytoskeleton rearrangements, contains FH domain	PTHR34789/2.1E-61/--	NA
CL2870.Contig1_All	1101	0.12	5.01	5.3837	9.67e-22	Up	2.82e-23	gi|902235786|gb|KNA24086.1|/3.9e-62/hypothetical protein SOVF_019100 [Spinacia oleracea]	gi|695002529|ref|XM_009382325.1|/1.84423647655241e-08/PREDICTED: Musa acuminata subsp. malaccensis uncharacterized LOC103968945 (LOC103968945), transcript variant X2, mRNA	sp|Q9C6S1|FH14_ARATH/3.8e-07/Formin-like protein 14 OS=Arabidopsis thaliana GN=FH14 PE=3 SV=3	osa:4334439/3.2e-09/histone H1; K11275 histone H1/5	7290080/2.7e-07/[J] KOG3434 60S ribosomal protein L22	PTHR22814/3.2E-49/--	NA
CL8262.Contig4_All	2173	0.18	7.47	5.37504	1.07e-62	Up	9.68e-65	gi|731346321|ref|XP_010684393.1|/2.4e-111/PREDICTED: beta-glucosidase 11-like [Beta vulgaris subsp. vulgaris] >gi|870854269|gb|KMT06066.1| hypothetical protein BVRB_7g163900 isoform A [Beta vulgaris subsp. vulgaris]	gi|297811802|ref|XM_002873739.1|/4.74037101745916e-12/Arabidopsis lyrata subsp. lyrata glycosyl hydrolase family 1 protein, mRNA	sp|Q60DX8|BGL22_ORYSJ/2.4e-93/Beta-glucosidase 22 OS=Oryza sativa subsp. japonica GN=BGLU22 PE=2 SV=1	bvg:104898948/4.0e-112/beta-glucosidase 11-like; K01188 beta-glucosidase [EC:3.2.1.21]	At1g60270/8.6e-90/[G] KOG0626 Beta-glucosidase, lactase phlorizinhydrolase, and related proteins	PTHR10353:SF29/4.4E-172/--	biological_process:GO:0005975//carbohydrate metabolic process;molecular_function:GO:0004553//hydrolase activity, hydrolyzing O-glycosyl compounds;
CL8171.Contig3_All	2423	0.19	7.53	5.30858	2.48e-70	Up	2.01e-72	gi|703074492|ref|XP_010089832.1|/3.8e-41/hypothetical protein L484_022348 [Morus notabilis] >gi|587848160|gb|EXB38448.1| hypothetical protein L484_022348 [Morus notabilis]	NA	NA	thj:104813337/1.7e-18/uncharacterized LOC104813337; K05609 ubiquitin carboxyl-terminal hydrolase L3 [EC:3.4.19.12]	At1g10190/7.0e-24/[OR] LSE0110 A Predicted carboxyl-terminal proteinase, contains an unknown domain	NA	NA
CL4959.Contig1_All	1533	0.13	5.13	5.30238	8.49e-30	Up	1.75e-31	gi|661897233|emb|CDO98945.1|/5.8e-11/unnamed protein product [Coffea canephora]	NA	NA	NA	NA	NA	NA
Unigene30512_All	308	0.26	9.97	5.26101	2.05e-09	Up	1.38e-10	gi|659085800|ref|XP_008443610.1|/2.5e-06/PREDICTED: uncharacterized protein LOC103487165 [Cucumis melo]	NA	NA	bpg:Bathy07g00500/5.9e-06/tRNA modification GTPase TrmE; K03650 tRNA modification GTPase [EC:3.6.-.-]	At3g10810/1.1e-06/[O] KOG0800 FOG: Predicted E3 ubiquitin ligase	NA	NA
Unigene12558_All	1126	0.06	2.3	5.26053	1.06e-09	Up	6.94e-11	gi|731368183|ref|XP_010696002.1|/1.8e-102/PREDICTED: cytochrome P450 71A9-like [Beta vulgaris subsp. vulgaris]	NA	sp|O81970|C71A9_SOYBN/2.2e-90/Cytochrome P450 71A9 OS=Glycine max GN=CYP71A9 PE=2 SV=1	bvg:104908578/3.0e-103/cytochrome P450 71A9-like; K20617 cytochrome P450 family 71 subfamily A	At5g25180/2.1e-71/[Q] KOG0156 Cytochrome P450 CYP2 subfamily	PR00463/2.4E-32/E-class P450 group I signature	NA
CL4142.Contig5_All	455	0.17	6.5	5.25683	5.46e-10	Up	3.48e-11	NA	gi|731338063|ref|XM_010681823.1|/4.37299252489403e-11/PREDICTED: Beta vulgaris subsp. vulgaris uncharacterized LOC104895350 (LOC104895350), mRNA	NA	NA	NA	NA	NA
CL805.Contig2_All	769	0.18	6.76	5.23095	5.91e-20	Up	1.88e-21	gi|731360085|ref|XP_010691626.1|/1.5e-55/PREDICTED: uncharacterized acetyltransferase At3g50280-like [Beta vulgaris subsp. vulgaris] >gi|870848789|gb|KMT01078.1| hypothetical protein BVRB_9g223330 [Beta vulgaris subsp. vulgaris]	NA	sp|Q9SND9|Y3028_ARATH/4.9e-25/Uncharacterized acetyltransferase At3g50280 OS=Arabidopsis thaliana GN=At3g50280 PE=3 SV=1	nnu:104610631/3.9e-22/BAHD acyltransferase DCR; K19747 BAHD acyltransferase [EC:2.3.1.-]	At5g07870/1.0e-45/[RQ] TWOG0156 Predicted anthranilate N-hydroxycinnamoyl/benzoyltransferase	PTHR31896/9.7E-78/--	NA
Unigene21040_All	1031	0.13	4.79	5.20344	4.05e-18	Up	1.44e-19	gi|731361398|ref|XP_010692333.1|/4.7e-25/PREDICTED: uncharacterized protein LOC104905474 [Beta vulgaris subsp. vulgaris]	NA	NA	thj:104808371/2.1e-10/uncharacterized LOC104808371; K12447 UDP-sugar pyrophosphorylase [EC:2.7.7.64]	At1g70010/2.2e-11/[R] KOG0017 FOG: Transposon-encoded proteins with TYA, reverse transcriptase, integrase domains in various combinations	NA	NA
Unigene7015_All	1607	0.12	4.42	5.20294	1.41e-26	Up	3.33e-28	gi|902217666|gb|KNA17852.1|/5.3e-15/hypothetical protein SOVF_076710 [Spinacia oleracea]	NA	sp|Q9LRZ5|PLDP1_ARATH/5.2e-13/Phospholipase D p1 OS=Arabidopsis thaliana GN=PLDP1 PE=1 SV=1	bvg:104890344/4.8e-14/phospholipase D p1; K01115 phospholipase D1/2 [EC:3.1.4.4]	At3g16785/1.4e-12/[I] KOG1329 Phospholipase D1	NA	NA
CL7683.Contig2_All	1774	0.26	9.31	5.1622	4.82e-62	Up	4.43e-64	gi|225465423|ref|XP_002264775.1|/4.7e-49/PREDICTED: uncharacterized protein LOC100251726 [Vitis vinifera] >gi|297744328|emb|CBI37298.3| unnamed protein product [Vitis vinifera]	NA	NA	NA	NA	PTHR39244/2.4E-45/--	NA
Unigene7341_All	991	0.07	2.5	5.15843	3.96e-09	Up	2.74e-10	gi|731375804|ref|XP_010667370.1|/8.9e-90/PREDICTED: uncharacterized protein LOC104884425 [Beta vulgaris subsp. vulgaris]	NA	NA	rcu:107260768/2.3e-27/uncharacterized LOC107260768; K17604 zinc finger SWIM domain-containing protein 3	At1g43930/2.1e-35/[R] TWOG0131 mutator-like transposase	SM00575/1.1E-4/plant mutator transposase zinc finger	NA
CL252.Contig1_All	778	0.09	3.15	5.12928	7.61e-09	Up	5.45e-10	gi|571523654|ref|XP_006598638.1|/1.7e-64/PREDICTED: uncharacterized protein LOC102664759 [Glycine max]	gi|558754879|dbj|AB771926.1|/2.61401133882281e-50/Silene latifolia subsp. alba SlAP3X gene for flower buds-specific protein SlAP3X, complete cds, strain: K	NA	adu:107466525/2.9e-41/DNA-directed RNA polymerase II subunit 1-like; K03006 DNA-directed RNA polymerase II subunit RPB1 [EC:2.7.7.6]	At3g29775/1.4e-18/[R] KOG0017 FOG: Transposon-encoded proteins with TYA, reverse transcriptase, integrase domains in various combinations	PTHR11439:SF185/6.0E-17/--	NA
Unigene15570_All	1078	0.13	4.43	5.09072	1.55e-17	Up	5.66e-19	gi|902164516|gb|KNA06975.1|/3.3e-13/hypothetical protein SOVF_176190 [Spinacia oleracea]	gi|731311153|ref|XM_010693785.1|/6.39915545519904e-18/PREDICTED: Beta vulgaris subsp. vulgaris obg-like ATPase 1 (LOC104905269), mRNA	NA	lja:Lj3g3v0394900.1/2.1e-13/Lj3g3v0394900.1; -; K19788 obg-like ATPase 1	At1g56050/1.2e-12/[R] KOG1491 Predicted GTP-binding protein (ODN superfamily)	NA	NA
CL8414.Contig2_All	1001	0.42	14.17	5.07631	1.85e-51	Up	2.06e-53	gi|731371815|ref|XP_010666159.1|/4.6e-09/PREDICTED: uncharacterized protein LOC104883348 isoform X6 [Beta vulgaris subsp. vulgaris]	NA	NA	NA	NA	NA	NA
Unigene2918_All	885	0.08	2.66	5.05528	1.46e-08	Up	1.08e-09	gi|731342112|ref|XP_010682233.1|/1.2e-45/PREDICTED: uncharacterized protein LOC104897110 [Beta vulgaris subsp. vulgaris]	NA	NA	thj:104808371/1.7e-13/uncharacterized LOC104808371; K12447 UDP-sugar pyrophosphorylase [EC:2.7.7.64]	At1g57640/6.1e-18/[R] KOG0017 FOG: Transposon-encoded proteins with TYA, reverse transcriptase, integrase domains in various combinations	PTHR34222/2.0E-13/--	NA
CL2471.Contig7_All	735	0.14	4.57	5.0287	2.63e-12	Up	1.39e-13	gi|902217954|gb|KNA17923.1|/9.0e-71/hypothetical protein SOVF_075470 [Spinacia oleracea]	gi|657971759|ref|XM_008379447.1|/6.94659358370498e-41/PREDICTED: Malus x domestica probable signal peptidase complex subunit 2 (LOC103440748), mRNA	sp|P58684|SPCS2_ARATH/1.0e-64/Probable signal peptidase complex subunit 2 OS=Arabidopsis thaliana GN=At2g39960 PE=2 SV=1	pda:103703284/8.5e-67/probable signal peptidase complex subunit 2; K12947 signal peptidase complex subunit 2 [EC:3.4.-.-]	NA	PTHR13085/1.3E-67/--	biological_process:GO:0006465//signal peptide processing;cellular_component:GO:0016021//integral component of membrane;GO:0005787//signal peptidase complex;molecular_function:GO:0008233//peptidase activity;
CL282.Contig5_All	2049	0.09	2.85	4.98489	1.67e-22	Up	4.71e-24	gi|731373770|ref|XP_010666745.1|/3.4e-107/PREDICTED: putative phospholipid-transporting ATPase 8 [Beta vulgaris subsp. vulgaris] >gi|870842475|gb|KMS95884.1| hypothetical protein BVRB_004220 [Beta vulgaris subsp. vulgaris]	gi|802542574|ref|XM_012226082.1|/6.48676560771381e-110/PREDICTED: Jatropha curcas putative phospholipid-transporting ATPase 8 (LOC105641509), mRNA	sp|Q9LI83|ALA10_ARATH/2.6e-89/Phospholipid-transporting ATPase 10 OS=Arabidopsis thaliana GN=ALA10 PE=3 SV=1	pmum:103329854/2.0e-102/probable phospholipid-transporting ATPase 8; K01530 phospholipid-translocating ATPase [EC:3.6.3.1]	At1g68710/9.8e-96/[R] KOG0206 P-type ATPase	PF16212/3.5E-50/Phospholipid-translocating P-type ATPase C-terminal	biological_process:GO:0045332//phospholipid translocation;cellular_component:GO:0016021//integral component of membrane;molecular_function:GO:0000287//magnesium ion binding;GO:0005524//ATP binding;GO:0004012//phospholipid-translocating ATPase activity;
Unigene11222_All	777	0.29	9.11	4.97333	4.12e-25	Up	1.02e-26	gi|976910032|gb|KVH96928.1|/5.7e-07/DNA-binding pseudobarrel domain-containing protein [Cynara cardunculus var. scolymus]	gi|625293662|gb|KJ200347.1|/1.26721502047628e-18/Dimocarpus longan cultivar Honghezi auxin response factor (ARF3-2) mRNA, complete cds	sp|Q0DGS1|ARFN_ORYSJ/5.4e-08/Auxin response factor 14 OS=Oryza sativa subsp. japonica GN=ARF14 PE=2 SV=2	obr:102721276/3.6e-07/auxin response factor 15; K14486 auxin response factor	At2g33860/1.5e-07/[TK] LSE0284 A Auxin response transcription factor	NA	NA
CL2354.Contig2_All	995	0.07	2.15	4.94084	1.04e-07	Up	8.42e-09	gi|731321652|ref|XP_010671469.1|/3.7e-19/PREDICTED: splicing factor 3A subunit 3 [Beta vulgaris subsp. vulgaris] >gi|870864971|gb|KMT16038.1| hypothetical protein BVRB_3g052120 [Beta vulgaris subsp. vulgaris]	NA	sp|Q9LR47|IP5P3_ARATH/2.9e-06/Type I inositol 1,4,5-trisphosphate 5-phosphatase CVP2 OS=Arabidopsis thaliana GN=CVP2 PE=1 SV=2	bvg:104888261/6.2e-20/splicing factor 3A subunit 3; K12827 splicing factor 3A subunit 3	At5g06160/2.3e-18/[A] KOG2636 Splicing factor 3a, subunit 3	NA	biological_process:GO:0000398//mRNA splicing, via spliceosome;GO:0045694//regulation of embryo sac egg cell differentiation;cellular_component:GO:0005681//spliceosomal complex;GO:0005829//cytosol;molecular_function:GO:0003723//RNA binding;
CL4929.Contig2_All	1163	0.08	2.44	4.93074	1.45e-10	Up	8.78e-12	gi|15235544|ref|NP_194633.1|/3.0e-153/regulatory particle AAA-ATPase 2A [Arabidopsis thaliana] >gi|75337900|sp|Q9SZD4.1|PRS4A_ARATH RecName: Full=26S proteasome regulatory subunit 4 homolog A; AltName: Full=26S proteasome AAA-ATPase subunit RPT2a; AltName: Full=26S proteasome subunit 4 homolog A; AltName: Full=Protein HALTED ROOT; AltName: Full=Regulatory particle triple-A ATPase subunit 2a >gi|4…	gi|747072388|ref|XM_011084802.1|/0/PREDICTED: Sesamum indicum 26S proteasome regulatory subunit 4 homolog A (LOC105165704), mRNA	sp|Q9SZD4|PRS4A_ARATH/2.6e-155/26S proteasome regulatory subunit 4 homolog A OS=Arabidopsis thaliana GN=RPT2A PE=1 SV=1	ath:AT4G29040/5.0e-154/RPT2a; regulatory particle AAA-ATPase 2A; K03062 26S proteasome regulatory subunit T2	At4g29040/6.9e-155/[O] KOG0726 26S proteasome regulatory complex, ATPase RPT2	PTHR23073/3.0E-217/--	biological_process:GO:0010311//lateral root formation;GO:0048232//male gamete generation;GO:0051788//response to misfolded protein;GO:0007292//female gamete generation;GO:0009965//leaf morphogenesis;GO:0035266//meristem growth;GO:0045899//positive regulation of RNA polymerase II transcriptional preinitiation complex assembly;GO:0030433//ER-associated ubiquitin-dependent protein catabolic process;…
Unigene19891_All	943	0.07	2.03	4.85798	7.17e-07	Up	6.5e-08	gi|731361659|ref|XP_010692480.1|/1.4e-84/PREDICTED: uncharacterized protein LOC104905592 [Beta vulgaris subsp. vulgaris]	NA	sp|P10978|POLX_TOBAC/6.2e-30/Retrovirus-related Pol polyprotein from transposon TNT 1-94 OS=Nicotiana tabacum PE=2 SV=1	thj:104808371/3.5e-57/uncharacterized LOC104808371; K12447 UDP-sugar pyrophosphorylase [EC:2.7.7.64]	At1g57640/8.3e-74/[R] KOG0017 FOG: Transposon-encoded proteins with TYA, reverse transcriptase, integrase domains in various combinations	PTHR11439/6.4E-92/--	NA
Unigene4166_All	1773	0.3	8.69	4.85632	3.62e-56	Up	3.72e-58	gi|731332527|ref|XP_010677253.1|/3.6e-33/PREDICTED: uncharacterized protein LOC104892928 [Beta vulgaris subsp. vulgaris] >gi|870860321|gb|KMT11674.1| hypothetical protein BVRB_5g106120 [Beta vulgaris subsp. vulgaris]	NA	sp|Q9S7C9|ESCA_ARATH/3.5e-10/Putative DNA-binding protein ESCAROLA OS=Arabidopsis thaliana GN=ESC PE=2 SV=1	bvg:104904253/1.8e-17/kinesin-like protein NACK1; K11498 centromeric protein E	At4g12080/1.8e-24/[S] LSE0374 A Uncharacterized	PTHR31500/7.5E-49/--	cellular_component:GO:0016021//integral component of membrane;molecular_function:GO:0003677//DNA binding;
CL2889.Contig1_All	1749	0.03	0.86	4.8413	3.09e-06	Up	3.07e-07	gi|870853942|gb|KMT05775.1|/4.3e-71/hypothetical protein BVRB_7g166150 isoform B [Beta vulgaris subsp. vulgaris]	NA	NA	bdi:106866148/2.3e-22/31 kDa ribonucleoprotein, chloroplastic-like; K12831 splicing factor 3B subunit 4	NA	PTHR33443:SF4/1.7E-42/--	NA
CL573.Contig2_All	483	0.15	4.27	4.8312	7.17e-07	Up	6.5e-08	gi|937931597|dbj|BAT06513.1|/3.1e-11/Os08g0543275 [Oryza sativa Japonica Group]	NA	NA	NA	NA	NA	NA
CL3507.Contig1_All	6031	0.18	5.12	4.83007	5.48e-117	Up	2.5e-119	gi|568881568|ref|XP_006493635.1|/2.4e-129/PREDICTED: disease resistance protein At4g27190-like [Citrus sinensis]	gi|297592032|gb|GU784915.1|/2.22207397585237e-09/Volvox carteri f. nagariensis female mating type locus, complete sequence	sp|Q9T048|DRL27_ARATH/4.3e-44/Disease resistance protein At4g27190 OS=Arabidopsis thaliana GN=At4g27190 PE=2 SV=1	cit:102620527/1.9e-95/disease resistance protein At4g27190-like; K13459 disease resistance protein RPS2	NA	PTHR23155:SF554/4.0E-127/--	NA
CL2866.Contig2_All	663	0.37	10.52	4.82947	3.08e-24	Up	7.93e-26	gi|747084043|ref|XP_011089412.1|/2.6e-53/PREDICTED: 60S ribosomal protein L35-like [Sesamum indicum]	NA	sp|Q9M5L0|RL35_EUPES/8.1e-53/60S ribosomal protein L35 OS=Euphorbia esula GN=RPL35 PE=2 SV=1	sind:105170374/4.3e-54/60S ribosomal protein L35-like; K02918 large subunit ribosomal protein L35e	At5g02610/2.0e-50/[J] KOG3436 60S ribosomal protein L35	PF00831/5.9E-17/Ribosomal L29 protein	biological_process:GO:0006412//translation;cellular_component:GO:0005840//ribosome;molecular_function:GO:0003735//structural constituent of ribosome;
Unigene24117_All	762	0.44	12.46	4.82366	1.39e-33	Up	2.49e-35	gi|902240633|gb|KNA26041.1|/2.2e-11/hypothetical protein SOVF_001080 isoform A [Spinacia oleracea]	NA	sp|O81864|FK171_ARATH/1.6e-07/Peptidyl-prolyl cis-trans isomerase FKBP17-1, chloroplastic OS=Arabidopsis thaliana GN=FKBP17-1 PE=2 SV=1	NA	At4g19830/4.1e-07/[O] KOG0552 FKBP-type peptidyl-prolyl cis-trans isomerase	NA	NA
CL5109.Contig2_All	823	1.13	31.98	4.82278	5.15e-92	Up	3.17e-94	gi|743904197|ref|XP_011045462.1|/1.1e-29/PREDICTED: uncharacterized protein LOC105140363 [Populus euphratica]	gi|731344096|ref|XM_010684928.1|/6.34901270787237e-07/PREDICTED: Beta vulgaris subsp. vulgaris homeobox-leucine zipper protein ATHB-13 (LOC104897949), transcript variant X2, mRNA	NA	NA	NA	PTHR35292:SF1/2.8E-46/--	cellular_component:GO:0016020//membrane;
CL7558.Contig2_All	1855	0.05	1.35	4.75489	2.05e-09	Up	1.38e-10	gi|902197772|gb|KNA13522.1|/1.0e-211/hypothetical protein SOVF_116260 [Spinacia oleracea]	gi|731366598|ref|XM_010696857.1|/1.93692947862685e-169/PREDICTED: Beta vulgaris subsp. vulgaris aspartic proteinase nepenthesin-1 (LOC104907848), transcript variant X2, mRNA	sp|Q766C2|NEP2_NEPGR/2.4e-33/Aspartic proteinase nepenthesin-2 OS=Nepenthes gracilis GN=nep2 PE=1 SV=1	adu:107496420/5.9e-32/aspartic proteinase nepenthesin-1; K02882 large subunit ribosomal protein L18Ae	At4g16560_1/1.1e-125/[O] KOG1339 Aspartyl protease	PTHR13683:SF276/1.7E-223/--	biological_process:GO:0006508//proteolysis;molecular_function:GO:0004190//aspartic-type endopeptidase activity;
CL293.Contig4_All	2214	0.08	2.13	4.73471	7.91e-18	Up	2.85e-19	gi|902207529|gb|KNA15727.1|/1.6e-25/hypothetical protein SOVF_095400 [Spinacia oleracea]	NA	NA	NA	NA	PTHR30246/2.5E-25/--	molecular_function:GO:0003824//catalytic activity;
CL7421.Contig3_All	359	0.22	5.84	4.73039	1.36e-06	Up	1.28e-07	NA	gi|12239389|gb|AF250367.1|/1.52998723173343e-29/Dianthus caryophyllus chalcone isomerase 1 (Fl1) gene, Fl1-m allele, interrupted by dTdc1 transposon, complete sequence	NA	NA	NA	NA	NA
Unigene3703_All	416	0.18	4.71	4.70966	2.57e-06	Up	2.53e-07	NA	gi|346703705|emb|FQ377947.1|/3.9707597218967e-11/Oryza glaberrima chromosome 12	NA	NA	NA	NA	NA
CL884.Contig1_All	1404	0.14	3.65	4.7044	3.51e-18	Up	1.24e-19	gi|902238099|gb|KNA25045.1|/1.4e-35/hypothetical protein SOVF_010230 [Spinacia oleracea]	gi|731335513|ref|XM_010680461.1|/4.51097964329777e-95/PREDICTED: Beta vulgaris subsp. vulgaris 1-deoxy-D-xylulose 5-phosphate reductoisomerase, chloroplastic (LOC104894273), mRNA	sp|Q9XFS9|DXR_ARATH/5.0e-36/1-deoxy-D-xylulose 5-phosphate reductoisomerase, chloroplastic OS=Arabidopsis thaliana GN=DXR PE=2 SV=2	bvg:104894273/3.9e-36/1-deoxy-D-xylulose 5-phosphate reductoisomerase, chloroplastic; K00099 1-deoxy-D-xylulose-5-phosphate reductoisomerase [EC:1.1.1.267]	NA	PF13288/1.8E-22/DXP reductoisomerase C-terminal domain	biological_process:GO:0008299//isoprenoid biosynthetic process;GO:0055114//oxidation-reduction process;molecular_function:GO:0046872//metal ion binding;GO:0070402//NADPH binding;GO:0030604//1-deoxy-D-xylulose-5-phosphate reductoisomerase activity;
CL167.Contig4_All	624	0.85	22.04	4.69652	3.28e-46	Up	4.14e-48	gi|593269050|ref|XP_007136702.1|/4.1e-40/hypothetical protein PHAVU_009G066700g [Phaseolus vulgaris] >gi|561009789|gb|ESW08696.1| hypothetical protein PHAVU_009G066700g [Phaseolus vulgaris]	gi|292684185|dbj|AK339747.1|/4.76152566545821e-07/Lotus japonicus cDNA, clone: LjFL3-075-DC09, HTC	sp|Q9FF86|DCR_ARATH/5.7e-16/BAHD acyltransferase DCR OS=Arabidopsis thaliana GN=DCR PE=2 SV=1	sot:102581988/8.6e-20/BAHD acyltransferase DCR; K19747 BAHD acyltransferase [EC:2.3.1.-]	At5g07850/2.3e-32/[RQ] TWOG0156 Predicted anthranilate N-hydroxycinnamoyl/benzoyltransferase	PF02458/2.3E-28/Transferase family	NA
Unigene18910_All	466	0.16	4.12	4.6865	2.57e-06	Up	2.53e-07	gi|902226393|gb|KNA20354.1|/3.1e-24/hypothetical protein SOVF_052820 isoform B [Spinacia oleracea]	NA	sp|O04425|FCA_ARATH/1.5e-08/Flowering time control protein FCA OS=Arabidopsis thaliana GN=FCA PE=1 SV=2	bvg:104894792/4.5e-21/flowering time control protein FCA; K13207 CUG-BP- and ETR3-like factor	At2g47310/3.2e-10/[A] KOG0144 RNA-binding protein CUGBP1/BRUNO (RRM superfamily)	PTHR24012/2.2E-12/--	NA
CL8427.Contig3_All	2277	0.09	2.26	4.65025	1.82e-18	Up	6.31e-20	gi|955354733|ref|XP_014620454.1|/1.8e-37/PREDICTED: probable beta-1,3-galactosyltransferase 14 isoform X2 [Glycine max]	gi|923625867|ref|XM_013893546.1|/4.79798908662385e-37/PREDICTED: Brassica napus probable beta-1,3-galactosyltransferase 14 (LOC106451597), mRNA	sp|Q8L7M1|B3GTE_ARATH/1.9e-37/Probable beta-1,3-galactosyltransferase 14 OS=Arabidopsis thaliana GN=B3GALT14 PE=2 SV=1	cit:102607538/3.4e-29/probable beta-1,3-galactosyltransferase 12; K00734 galactosylxylosylprotein 3-beta-galactosyltransferase [EC:2.4.1.134]	At1g53290/3.0e-37/[G] KOG2288 Galactosyltransferases	PTHR11214/3.0E-17/--	biological_process:GO:0006486//protein glycosylation;cellular_component:GO:0016021//integral component of membrane;GO:0000139//Golgi membrane;molecular_function:GO:0008378//galactosyltransferase activity;
Unigene23536_All	517	0.14	3.51	4.64797	4.88e-06	Up	4.97e-07	gi|902201519|gb|KNA14001.1|/4.8e-71/hypothetical protein SOVF_111550 [Spinacia oleracea]	gi|731316844|ref|XM_010667708.1|/2.08248102892266e-89/PREDICTED: Beta vulgaris subsp. vulgaris U-box domain-containing protein 4 (LOC104883224), mRNA	sp|O22193|PUB4_ARATH/1.7e-13/U-box domain-containing protein 4 OS=Arabidopsis thaliana GN=PUB4 PE=1 SV=3	sind:105176121/2.4e-15/U-box domain-containing protein 4; K08332	At4g31890/1.6e-58/[S] KOG0167 FOG: Armadillo/beta-catenin-like repeats	PTHR23315/1.4E-77/--	NA
Unigene18543_All	720	0.1	2.42	4.59694	4.88e-06	Up	4.97e-07	gi|731330460|ref|XP_010676144.1|/2.0e-46/PREDICTED: uncharacterized protein LOC104892028 [Beta vulgaris subsp. vulgaris]	NA	NA	thj:104808371/4.6e-25/uncharacterized LOC104808371; K12447 UDP-sugar pyrophosphorylase [EC:2.7.7.64]	At2g11140/1.3e-29/[R] KOG0017 FOG: Transposon-encoded proteins with TYA, reverse transcriptase, integrase domains in various combinations	PTHR34222:SF2/5.0E-20/--	NA
Unigene17096_All	2104	0.09	2.17	4.59163	3.48e-16	Up	1.38e-17	gi|731357378|ref|XP_010690177.1|/6.9e-225/PREDICTED: uncharacterized protein LOC104903764 [Beta vulgaris subsp. vulgaris]	NA	sp|P92555|M1250_ARATH/5.1e-16/Uncharacterized mitochondrial protein AtMg01250 OS=Arabidopsis thaliana GN=AtMg01250 PE=4 SV=1	bna:106441311/2.7e-113/uncharacterized LOC106441311; K05909 laccase [EC:1.10.3.2]	At2g01840/3.0e-132/[R] KOG1075 FOG: Reverse transcriptase	PTHR19446/3.3E-203/--	NA
CL4161.Contig1_All	1137	0.3	7.2	4.58496	3.95e-28	Up	8.64e-30	gi|731329118|ref|XP_010675422.1|/6.5e-68/PREDICTED: ABC transporter I family member 17 [Beta vulgaris subsp. vulgaris] >gi|870861963|gb|KMT13216.1| hypothetical protein BVRB_4g086170 [Beta vulgaris subsp. vulgaris]	gi|699262843|gb|KM035321.1|/3.98309480684032e-30/Hevea brasiliensis ABC transporter family protein (ABCI17) mRNA, complete cds	sp|Q9C9W0|AB17I_ARATH/7.1e-57/ABC transporter I family member 17 OS=Arabidopsis thaliana GN=ABCI17 PE=2 SV=1	mus:104000565/4.4e-22/LOW QUALITY PROTEIN: ABC transporter B family member 10-like; K05658 ATP-binding cassette, subfamily B (MDR/TAP), member 1 [EC:3.6.3.44]	At1g67940/1.9e-56/[Q] KOG0055 Multidrug/pheromone exporter, ABC superfamily	PS50893/13.759/ATP-binding cassette, ABC transporter-type domain profile.	molecular_function:GO:0005524//ATP binding;GO:0016887//ATPase activity;
CL5989.Contig2_All	672	0.11	2.63	4.57949	4.88e-06	Up	4.97e-07	NA	gi|937893927|dbj|AP014957.1|/3.88775168772219e-23/Oryza sativa Japonica Group DNA, chromosome 1, cultivar: Nipponbare, complete sequence	NA	NA	NA	NA	NA
CL2918.Contig2_All	829	0.2	4.74	4.56682	1.65e-13	Up	7.94e-15	gi|731337357|ref|XP_010679743.1|/7.6e-50/PREDICTED: tubby-like F-box protein 5 [Beta vulgaris subsp. vulgaris] >gi|870857895|gb|KMT09421.1| hypothetical protein BVRB_6g128960 [Beta vulgaris subsp. vulgaris]	gi|828297752|ref|XM_012713443.1|/2.30083232928604e-06/PREDICTED: Cicer arietinum uncharacterized LOC101514217 (LOC101514217), transcript variant X3, mRNA	sp|Q6Z2G9|TLP5_ORYSJ/1.2e-34/Tubby-like F-box protein 5 OS=Oryza sativa subsp. japonica GN=TULP5 PE=2 SV=1	NA	At2g18280/2.9e-30/[R] KOG2502 Tub family proteins	PTHR16517/7.5E-67/--	NA
CL7590.Contig2_All	1989	0.72	16.63	4.52965	1.61e-117	Up	7.28e-120	gi|902212776|gb|KNA17080.1|/1.1e-160/hypothetical protein SOVF_081870 [Spinacia oleracea]	gi|731321635|ref|XM_010673158.1|/3.86908710282355e-92/PREDICTED: Beta vulgaris subsp. vulgaris O-acyltransferase WSD1-like (LOC104888253), transcript variant X2, mRNA	sp|Q93ZR6|WSD1_ARATH/3.6e-96/O-acyltransferase WSD1 OS=Arabidopsis thaliana GN=WSD1 PE=2 SV=1	brp:103868062/1.0e-98/O-acyltransferase WSD1; K15406 wax-ester synthase / diacylglycerol O-acyltransferase [EC:2.3.1.75 2.3.1.20]	At5g53390/1.1e-120/[R] LSE0421 A Uncharacterized protein, contains Condensation domain	PTHR31650:SF2/5.6E-198/--	NA
CL1217.Contig3_All	2074	0.21	4.81	4.51758	1.03e-35	Up	1.75e-37	gi|723740622|ref|XP_004249919.2|/3.8e-34/PREDICTED: myosin-11 [Solanum lycopersicum]	NA	sp|F4HWY6|MYO11_ARATH/1.3e-35/Myosin-11 OS=Arabidopsis thaliana GN=XI-E PE=3 SV=1	spen:107005031/6.4e-35/myosin-11; K10357 myosin V	At1g54560/3.4e-35/[Z] KOG0160 Myosin class V heavy chain	NA	NA
CL8289.Contig1_All	1313	11.37	255.93	4.49245	0	Up	0	gi|376341960|gb|AFB35338.1|/3.4e-113/peroxiredoxin 2 [Tamarix hispida]	gi|731344825|ref|XM_010685313.1|/0/PREDICTED: Beta vulgaris subsp. vulgaris 2-Cys peroxiredoxin BAS1, chloroplastic (LOC104898261), mRNA	sp|Q96291|BAS1A_ARATH/9.9e-111/2-Cys peroxiredoxin BAS1, chloroplastic OS=Arabidopsis thaliana GN=BAS1 PE=1 SV=2	bvg:104898261/1.1e-114/2-Cys peroxiredoxin BAS1, chloroplastic; K03386 peroxiredoxin (alkyl hydroperoxide reductase subunit C) [EC:1.11.1.15]	At3g11630/2.6e-110/[O] KOG0852 Alkyl hydroperoxide reductase, thiol specific antioxidant and related enzymes	PF10417/1.8E-10/C-terminal domain of 1-Cys peroxiredoxin	NA
Unigene12220_All	630	0.11	2.46	4.48308	3.24e-05	Up	3.75e-06	gi|702452114|ref|XP_010025852.1|/1.8e-06/PREDICTED: uncharacterized protein LOC104416114 [Eucalyptus grandis]	NA	NA	NA	At1g34080/2.2e-06/[R] KOG0017 FOG: Transposon-encoded proteins with TYA, reverse transcriptase, integrase domains in various combinations	NA	NA
Unigene1870_All	1912	0.16	3.56	4.47573	2.68e-24	Up	6.9e-26	gi|731326390|ref|XP_010673997.1|/2.8e-23/PREDICTED: uncharacterized protein LOC104890275 [Beta vulgaris subsp. vulgaris]	gi|558754881|dbj|AB771927.1|/4.98106796797308e-66/Silene latifolia subsp. alba SlAP3Y gene for flower buds-specific protein SlAP3Y, complete cds, strain: K	sp|Q9FX08|P2C12_ARATH/4.9e-10/Probable protein phosphatase 2C 12 OS=Arabidopsis thaliana GN=At1g47380 PE=2 SV=1	bvg:104896241/1.2e-11/protein GIGANTEA; K12124 GIGANTEA	At1g47380/1.3e-09/[T] KOG0698 Serine/threonine protein phosphatase	PF13966/1.8E-19/zinc-binding in reverse transcriptase	NA
Unigene9701_All	1329	0.1	2.19	4.45286	4.11e-10	Up	2.59e-11	gi|720037619|ref|XP_010267730.1|/2.0e-28/PREDICTED: F-box protein At4g09920 [Nelumbo nucifera]	NA	sp|Q9C8Y5|FBD6_ARATH/2.1e-07/FBD-associated F-box protein At1g66320 OS=Arabidopsis thaliana GN=At1g66320 PE=2 SV=1	NA	At4g26350/3.5e-09/[R] LSE0003 A F-box and FBD-domains	PTHR32212/2.5E-54/--	NA
Unigene2118_All	1079	0.44	9.44	4.42321	2.19e-34	Up	3.85e-36	gi|902170202|gb|KNA07795.1|/6.7e-107/hypothetical protein SOVF_168570 [Spinacia oleracea]	gi|731368142|ref|XM_010697678.1|/1.22071845782298e-104/PREDICTED: Beta vulgaris subsp. vulgaris vignain-like (LOC104908560), mRNA	sp|O65039|CYSEP_RICCO/1.4e-102/Vignain OS=Ricinus communis GN=CYSEP PE=1 SV=1	bvg:104908560/1.5e-104/vignain-like; K16292 KDEL-tailed cysteine endopeptidase [EC:3.4.22.-]	At5g50260/4.5e-100/[O] KOG1543 Cysteine proteinase Cathepsin L	PR00705/3.6E-8/Papain cysteine protease (C1) family signature	biological_process:GO:0051603//proteolysis involved in cellular protein catabolic process;cellular_component:GO:0005615//extracellular space;GO:0005764//lysosome;molecular_function:GO:0004197//cysteine-type endopeptidase activity;
Unigene21253_All	756	0.18	3.82	4.4075	1.49e-09	Up	9.85e-11	gi|502115793|ref|XP_004495294.1|/2.4e-18/PREDICTED: transcription factor bHLH83 [Cicer arietinum]	NA	sp|Q9FUA4|SPT_ARATH/8.5e-06/Transcription factor SPATULA OS=Arabidopsis thaliana GN=SPT PE=1 SV=1	NA	NA	PS50888/11.833/Myc-type, basic helix-loop-helix (bHLH) domain profile.	NA
CL164.Contig1_All	2278	0.21	4.44	4.4021	3.01e-35	Up	5.2e-37	gi|731338289|ref|XP_010680249.1|/6.0e-97/PREDICTED: DNA repair protein complementing XP-C cells homolog [Beta vulgaris subsp. vulgaris] >gi|870857646|gb|KMT09194.1| hypothetical protein BVRB_6g132960 [Beta vulgaris subsp. vulgaris]	NA	sp|Q7F0R1|PNG1_ORYSJ/2.3e-06/Peptide-N(4)-(N-acetyl-beta-glucosaminyl)asparagine amidase OS=Oryza sativa subsp. japonica GN=PNG1 PE=2 SV=1	bvg:104895439/9.9e-98/DNA repair protein complementing XP-C cells homolog; K10838 xeroderma pigmentosum group C-complementing protein	At5g16630/1.4e-63/[L] KOG2179 Nucleotide excision repair complex XPC-HR23B, subunit XPC/DPB11	PTHR12135:SF0/2.9E-31/--	cellular_component:GO:0005634//nucleus;molecular_function:GO:0003677//DNA binding;
Unigene18476_All	549	0.13	2.73	4.39232	6.02e-05	Up	7.34e-06	gi|902102582|gb|KNA03564.1|/4.8e-61/hypothetical protein SOVF_207920 [Spinacia oleracea]	gi|566212832|ref|XM_006373260.1|/8.38838783472263e-54/Populus trichocarpa hypothetical protein (POPTR_0017s11950g) mRNA, complete cds	sp|Q9FJL0|SMC4_ARATH/8.0e-46/Structural maintenance of chromosomes protein 4 OS=Arabidopsis thaliana GN=SMC4 PE=1 SV=1	bvg:104906219/5.4e-58/structural maintenance of chromosomes protein 4; K06675 structural maintenance of chromosome 4	At5g48600/2.1e-45/[BD] KOG0996 Structural maintenance of chromosome protein 4 (chromosome condensation complex Condensin, subunit C)	NA	biological_process:GO:0051276//chromosome organization;cellular_component:GO:0005634//nucleus;GO:0005694//chromosome;molecular_function:GO:0005524//ATP binding;
CL3470.Contig2_All	639	0.11	2.3	4.38606	6.02e-05	Up	7.34e-06	gi|902190162|gb|KNA11547.1|/2.4e-35/hypothetical protein SOVF_134110 [Spinacia oleracea]	NA	NA	cit:102613717/5.1e-28/uncharacterized LOC102613717; K10706 senataxin [EC:3.6.4.-]	NA	NA	NA
CL7590.Contig1_All	2054	0.72	14.78	4.35951	3.28e-105	Up	1.7e-107	gi|902212776|gb|KNA17080.1|/3.8e-159/hypothetical protein SOVF_081870 [Spinacia oleracea]	gi|731321635|ref|XM_010673158.1|/8.65341617322147e-89/PREDICTED: Beta vulgaris subsp. vulgaris O-acyltransferase WSD1-like (LOC104888253), transcript variant X2, mRNA	sp|Q93ZR6|WSD1_ARATH/1.2e-94/O-acyltransferase WSD1 OS=Arabidopsis thaliana GN=WSD1 PE=2 SV=1	brp:103868062/3.4e-97/O-acyltransferase WSD1; K15406 wax-ester synthase / diacylglycerol O-acyltransferase [EC:2.3.1.75 2.3.1.20]	At5g53390/8.9e-121/[R] LSE0421 A Uncharacterized protein, contains Condensation domain	PTHR31650/6.5E-197/--	NA
Unigene19176_All	1106	0.77	15.78	4.35709	8.23e-59	Up	7.96e-61	gi|731344116|ref|XP_010683239.1|/2.5e-48/PREDICTED: protein kinase 2B, chloroplastic-like [Beta vulgaris subsp. vulgaris] >gi|870855378|gb|KMT07111.1| hypothetical protein BVRB_6g154390 [Beta vulgaris subsp. vulgaris]	gi|731344115|ref|XM_010684937.1|/1.01715293839952e-70/PREDICTED: Beta vulgaris subsp. vulgaris protein kinase 2B, chloroplastic-like (LOC104897957), mRNA	sp|O49840|APK2B_ARATH/2.5e-38/Protein kinase 2B, chloroplastic OS=Arabidopsis thaliana GN=APK2B PE=2 SV=1	bvg:104897957/4.1e-49/protein kinase 2B, chloroplastic-like; K04733 interleukin-1 receptor-associated kinase 4 [EC:2.7.11.1]	At2g02800/6.6e-38/[T] KOG1187 Serine/threonine protein kinase	PS50011/9.8/Protein kinase domain profile.	biological_process:GO:0006468//protein phosphorylation;molecular_function:GO:0004674//protein serine/threonine kinase activity;GO:0005524//ATP binding;
CL449.Contig9_All	1101	0.28	5.73	4.35504	1.95e-21	Up	5.75e-23	NA	NA	NA	NA	NA	PF00023/0.0010/Ankyrin repeat	NA
CL5639.Contig4_All	1769	0.41	8.33	4.34462	4.29e-51	Up	4.8e-53	gi|902169966|gb|KNA07751.1|/1.9e-215/hypothetical protein SOVF_169110 [Spinacia oleracea]	gi|939975|emb|Z49124.1|/0/S.oleracea chloroplast secA mRNA	sp|Q36795|SECA_SPIOL/1.6e-217/Protein translocase subunit SecA, chloroplastic OS=Spinacia oleracea GN=secA PE=2 SV=1	bvg:104894844/1.7e-214/protein translocase subunit SecA, chloroplastic; K03070 preprotein translocase subunit SecA	NA	PS51196/33.669/SecA family profile.	biological_process:GO:0006605//protein targeting;GO:0017038//protein import;cellular_component:GO:0009535//chloroplast thylakoid membrane;GO:0009570//chloroplast stroma;molecular_function:GO:0005524//ATP binding;
CL6889.Contig1_All	974	1.44	28.92	4.32793	1.85e-93	Up	1.1e-95	gi|731362233|ref|XP_010692783.1|/1.0e-66/PREDICTED: uncharacterized protein LOC104905846 isoform X1 [Beta vulgaris subsp. vulgaris] >gi|870847145|gb|KMS99567.1| hypothetical protein BVRB_1g022630 [Beta vulgaris subsp. vulgaris]	NA	NA	NA	NA	PTHR33698/2.5E-85/--	NA
Unigene2617_All	1531	0.09	1.8	4.32193	1.49e-09	Up	9.85e-11	gi|332322132|emb|CCA66040.1|/1.6e-66/hypothetical protein [Beta vulgaris subsp. vulgaris]	NA	sp|P93295|M310_ARATH/3.7e-32/Uncharacterized mitochondrial protein AtMg00310 OS=Arabidopsis thaliana GN=AtMg00310 PE=4 SV=1	bna:106441311/1.5e-44/uncharacterized LOC106441311; K05909 laccase [EC:1.10.3.2]	At2g17910/7.7e-45/[R] KOG1075 FOG: Reverse transcriptase	PF13966/2.2E-17/zinc-binding in reverse transcriptase	NA
CL377.Contig4_All	1296	0.68	13.55	4.31661	6.02e-59	Up	5.79e-61	NA	gi|733581963|emb|LN713261.1|/4.65396094264485e-15/Cucumis melo genomic chromosome, chr_7	sp|P40228|CSK2B_ARATH/7.0e-08/Casein kinase II subunit beta OS=Arabidopsis thaliana GN=CKB1 PE=1 SV=1	zma:541824/3.0e-06/pco084367(373), GRMZM2G161611; uncharacterized LOC541824; K03115 casein kinase II subunit beta	At5g47080/1.9e-07/[TDK] KOG3092 Casein kinase II, beta subunit	NA	NA
CL167.Contig3_All	1065	1.21	23.78	4.29667	7.34e-84	Up	4.91e-86	gi|731360087|ref|XP_010691627.1|/5.7e-66/PREDICTED: uncharacterized acetyltransferase At3g50280-like [Beta vulgaris subsp. vulgaris] >gi|870848791|gb|KMT01080.1| hypothetical protein BVRB_9g223350 [Beta vulgaris subsp. vulgaris]	NA	sp|Q9SND9|Y3028_ARATH/2.9e-28/Uncharacterized acetyltransferase At3g50280 OS=Arabidopsis thaliana GN=At3g50280 PE=3 SV=1	gra:105801793/1.3e-28/BAHD acyltransferase DCR-like; K19747 BAHD acyltransferase [EC:2.3.1.-]	At5g07870/6.1e-57/[RQ] TWOG0156 Predicted anthranilate N-hydroxycinnamoyl/benzoyltransferase	PF02458/1.1E-34/Transferase family	NA
CL8207.Contig1_All	622	0.11	2.14	4.28204	0.000206162	Up	2.79e-05	gi|731319424|ref|XP_010670250.1|/5.7e-10/PREDICTED: uncharacterized protein LOC104887335 [Beta vulgaris subsp. vulgaris]	NA	NA	NA	NA	NA	NA
CL2624.Contig1_All	1559	0.74	14.13	4.25509	3.98e-74	Up	3.04e-76	gi|697100255|ref|XP_009590265.1|/2.5e-187/PREDICTED: probable rhamnose biosynthetic enzyme 1 [Nicotiana tomentosiformis] >gi|697100257|ref|XP_009590274.1| PREDICTED: probable rhamnose biosynthetic enzyme 1 [Nicotiana tomentosiformis]	gi|923642088|ref|XM_013786151.1|/0/PREDICTED: Brassica napus trifunctional UDP-glucose 4,6-dehydratase/UDP-4-keto-6-deoxy-D-glucose 3,5-epimerase/UDP-4-keto-L-rhamnose-reductase RHM1-like (LOC106346735), mRNA	sp|Q9SYM5|RHM1_ARATH/1.0e-183/Probable rhamnose biosynthetic enzyme 1 OS=Arabidopsis thaliana GN=RHM1 PE=1 SV=1	thj:104812303/2.3e-186/trifunctional UDP-glucose 4,6-dehydratase/UDP-4-keto-6-deoxy-D-glucose 3,5-epimerase/UDP-4-keto-L-rhamnose-reductase RHM1; K12450 UDP-glucose 4,6-dehydratase [EC:4.2.1.76]	At1g78570/2.8e-183/[G] KOG0747 Putative NAD+-dependent epimerases	PF16363/4.7E-72/GDP-mannose 4,6 dehydratase	NA
CL6871.Contig3_All	2107	0.13	2.48	4.25376	9.27e-18	Up	3.36e-19	gi|731332692|ref|XP_010677345.1|/5.1e-167/PREDICTED: heat shock factor protein HSF8-like [Beta vulgaris subsp. vulgaris] >gi|870859984|gb|KMT11347.1| hypothetical protein BVRB_5g106800 [Beta vulgaris subsp. vulgaris]	gi|747048583|ref|XM_011072005.1|/1.45479058672133e-101/PREDICTED: Sesamum indicum heat shock factor protein HSF8 (LOC105155995), mRNA	sp|P41153|HSF8_SOLPE/7.1e-127/Heat shock factor protein HSF8 OS=Solanum peruvianum GN=HSF8 PE=2 SV=1	bvg:104893008/8.4e-168/heat shock factor protein HSF8-like; K09419 heat shock transcription factor, other eukaryote	At1g32330/7.5e-115/[K] KOG0627 Heat shock transcription factor	PTHR10015/2.3E-178/--	biological_process:GO:0008152//metabolic process;molecular_function:GO:0003677//DNA binding;
CL2577.Contig5_All	1397	0.85	16.19	4.2515	4.02e-76	Up	2.95e-78	gi|307090030|gb|ADN27527.1|/1.5e-159/caffeic acid O-methyltransferase [Camellia sinensis]	gi|3176966|gb|AF067968.1|AF067968/0/Mesembryanthemum crystallinum caffeic acid 3-O-methyltransferase mRNA, partial cds	sp|O23760|COMT1_CLABR/2.5e-160/Caffeic acid 3-O-methyltransferase OS=Clarkia breweri GN=COMT PE=1 SV=1	fve:101308514/9.8e-157/caffeic acid 3-O-methyltransferase; K13066 caffeic acid 3-O-methyltransferase [EC:2.1.1.68]	At5g54160/7.5e-148/[R] KOG3178 Hydroxyindole-O-methyltransferase and related SAM-dependent methyltransferases	PTHR11746:SF106/2.5E-216/--	biological_process:GO:0009809//lignin biosynthetic process;GO:0032259//methylation;molecular_function:GO:0047763//caffeate O-methyltransferase activity;GO:0046983//protein dimerization activity;
Unigene24359_All	635	0.11	2.09	4.24793	0.000206218	Up	2.79e-05	gi|731312981|ref|XP_010677300.1|/1.5e-74/PREDICTED: cytosolic sulfotransferase 5-like [Beta vulgaris subsp. vulgaris]	NA	sp|Q9ZPQ5|SOT13_ARATH/2.0e-45/Cytosolic sulfotransferase 13 OS=Arabidopsis thaliana GN=SOT13 PE=3 SV=1	bvg:104900910/6.8e-73/cytosolic sulfotransferase 12-like; K01025	At2g03770/5.4e-45/[R] KOG1584 Sulfotransferase	PTHR11783/1.9E-85/--	molecular_function:GO:0016740//transferase activity;
CL1169.Contig3_All	785	0.3	5.66	4.23777	1.7e-14	Up	7.61e-16	gi|902208324|gb|KNA15915.1|/1.1e-37/hypothetical protein SOVF_093890 [Spinacia oleracea]	NA	NA	NA	NA	NA	NA
Unigene22740_All	591	0.12	2.26	4.23522	0.000206135	Up	2.79e-05	gi|147864248|emb|CAN83015.1|/2.1e-86/hypothetical protein VITISV_041694 [Vitis vinifera]	NA	sp|P92519|M810_ARATH/3.4e-42/Uncharacterized mitochondrial protein AtMg00810 OS=Arabidopsis thaliana GN=AtMg00810 PE=4 SV=1	thj:104825173/7.8e-63/serine carboxypeptidase-like 18; K16296 serine carboxypeptidase-like clade I [EC:3.4.16.-]	At2g13940/2.5e-76/[R] KOG0017 FOG: Transposon-encoded proteins with TYA, reverse transcriptase, integrase domains in various combinations	PF07727/2.7E-9/Reverse transcriptase (RNA-dependent DNA polymerase)	NA
Unigene30409_All	1177	0.17	3.2	4.23447	2.92e-12	Up	1.54e-13	NA	NA	sp|Q8LHP0|ELOF1_ORYSJ/3.5e-06/Transcription elongation factor 1 homolog OS=Oryza sativa subsp. japonica GN=Os07g0631100 PE=3 SV=1	NA	NA	NA	NA
CL4458.Contig1_All	1341	1.77	32.86	4.21451	1.22e-146	Up	4.35e-149	gi|731362709|ref|XP_010693030.1|/2.4e-178/PREDICTED: probable voltage-gated potassium channel subunit beta [Beta vulgaris subsp. vulgaris] >gi|870846965|gb|KMS99424.1| hypothetical protein BVRB_2g045440 [Beta vulgaris subsp. vulgaris]	gi|292756615|dbj|AK337473.1|/0/Lotus japonicus cDNA, clone: LjFL1-063-DC04, HTC	sp|O23016|KCAB_ARATH/5.1e-171/Probable voltage-gated potassium channel subunit beta OS=Arabidopsis thaliana GN=KAB1 PE=1 SV=1	obr:102715613/3.7e-20/pyridoxal reductase, chloroplastic; K05275 pyridoxine 4-dehydrogenase [EC:1.1.1.65]	At1g04690/1.4e-170/[C] KOG1575 Voltage-gated shaker-like K+ channel, subunit beta/KCNAB	PTHR11732/2.1E-154/--	cellular_component:GO:0009506//plasmodesma;GO:0005886//plasma membrane;
CL8481.Contig1_All	567	0.51	9.35	4.1964	2.36e-16	Up	9.18e-18	NA	gi|632812620|gb|KJ501966.1|/4.27350084726933e-12/Erycina pusilla clone BAC clone 015H07 mitochondrion sequence	NA	NA	NA	NA	NA
Unigene8414_All	881	0.08	1.46	4.18982	0.000206107	Up	2.79e-05	gi|902202144|gb|KNA14172.1|/1.4e-115/hypothetical protein SOVF_109940 [Spinacia oleracea]	gi|590658363|ref|XM_007034770.1|/3.61092376707561e-94/Theobroma cacao Tesmin/TSO1-like CXC domain-containing protein, putative isoform 2 (TCM_020677) mRNA, complete cds	sp|F4JIF5|TCX2_ARATH/2.0e-83/Protein tesmin/TSO1-like CXC 2 OS=Arabidopsis thaliana GN=TCX2 PE=1 SV=1	NA	At4g14770/5.4e-83/[P] KOG1171 Metallothionein-like protein	PS51634/33.159/CRC domain profile.	NA
CL2133.Contig4_All	1111	0.08	1.43	4.15987	1.73e-05	Up	1.92e-06	gi|902166554|gb|KNA07239.1|/1.1e-120/hypothetical protein SOVF_173660 [Spinacia oleracea]	NA	sp|Q52JK6|VIP2_NICBE/1.9e-102/Probable NOT transcription complex subunit VIP2 (Fragment) OS=Nicotiana benthamiana GN=VIP2 PE=1 SV=1	bvg:104888285/2.6e-120/probable NOT transcription complex subunit VIP2; K12605 CCR4-NOT transcription complex subunit 2	At5g59710/1.3e-86/[KDR] KOG2151 Predicted transcriptional regulator	PTHR23326/3.2E-73/--	biological_process:GO:0017148//negative regulation of translation;GO:0006355//regulation of transcription, DNA-templated;GO:0000288//nuclear-transcribed mRNA catabolic process, deadenylation-dependent decay;cellular_component:GO:0005634//nucleus;GO:0000932//P-body;GO:0030015//CCR4-NOT core complex;
Unigene19028_All	2163	1.05	18.74	4.15766	3.34e-136	Up	1.27e-138	gi|870853955|gb|KMT05788.1|/6.7e-106/hypothetical protein BVRB_7g166270 [Beta vulgaris subsp. vulgaris]	gi|985451182|ref|XR_370828.2|/4.15407560792082e-102/PREDICTED: Citrus sinensis WD repeat-containing protein 26 (LOC102631471), transcript variant X2, misc_RNA	sp|Q8W1K8|MUT11_CHLRE/1.3e-11/Protein Mut11 OS=Chlamydomonas reinhardtii GN=Mut11 PE=2 SV=1	csl:COCSUDRAFT_53947/3.4e-15/Wdr5 in complex with Dimethylated H3k4 peptide; K14963 COMPASS component SWD3	At5g43920/9.1e-92/[S] KOG0293 WD40 repeat-containing protein	PS50082/14.786/Trp-Asp (WD) repeats profile.	cellular_component:GO:0016021//integral component of membrane;
CL2596.Contig3_All	521	0.14	2.46	4.13516	0.00037867	Up	5.42e-05	gi|514797313|ref|XP_004973766.1|/7.4e-11/PREDICTED: probable UMP/CMP kinase 4 [Setaria italica] >gi|514797317|ref|XP_004973767.1| PREDICTED: probable UMP/CMP kinase 4 [Setaria italica] >gi|944237961|gb|KQL02299.1| hypothetical protein SETIT_014455mg [Setaria italica]	gi|702451246|ref|XM_010027365.1|/1.06341027753588e-27/PREDICTED: Eucalyptus grandis probable UMP/CMP kinase 4 (LOC104415940), mRNA	sp|O04905|KCY3_ARATH/5.4e-12/UMP-CMP kinase 3 OS=Arabidopsis thaliana GN=PYR6 PE=1 SV=1	sita:101771934/1.2e-11/probable UMP/CMP kinase 4; K13800 UMP-CMP kinase [EC:2.7.4.- 2.7.4.14]	At3g60180/3.0e-09/[F] KOG3079 Uridylate kinase/adenylate kinase	NA	biological_process:GO:0006221//pyrimidine nucleotide biosynthetic process;GO:0046939//nucleotide phosphorylation;GO:0006207//'de novo' pyrimidine nucleobase biosynthetic process;cellular_component:GO:0005634//nucleus;GO:0005737//cytoplasm;molecular_function:GO:0009041//uridylate kinase activity;GO:0005524//ATP binding;GO:0004127//cytidylate kinase activity;
CL459.Contig1_All	1376	0.25	4.37	4.12763	1.25e-19	Up	4.07e-21	gi|302142277|emb|CBI19480.3|/1.4e-88/unnamed protein product [Vitis vinifera]	gi|566687527|gb|KF313494.1|/7.7698170448659e-58/Firmiana danxiaensis microsatellite a837_SSR37 sequence	sp|O22176|WRK15_ARATH/1.8e-70/Probable WRKY transcription factor 15 OS=Arabidopsis thaliana GN=WRKY15 PE=2 SV=1	atr:18433179/1.4e-25/WRKY transcription factor 22; K13425 WRKY transcription factor 22	At2g23320/4.8e-70/[KT] LSE0036 A WRKY superfamily transcription factors	PF03106/1.1E-26/WRKY DNA -binding domain	NA
Unigene5657_All	1508	0.57	9.78	4.1008	8.02e-49	Up	9.46e-51	gi|902205478|gb|KNA15170.1|/1.7e-145/hypothetical protein SOVF_100250 [Spinacia oleracea]	gi|731347087|ref|XM_010686499.1|/0/PREDICTED: Beta vulgaris subsp. vulgaris WD repeat-containing protein 26 (LOC104899327), mRNA	sp|Q8W1K8|MUT11_CHLRE/1.6e-19/Protein Mut11 OS=Chlamydomonas reinhardtii GN=Mut11 PE=2 SV=1	atr:18428882/9.0e-23/COMPASS-like H3K4 histone methylase component WDR5A; K14963 COMPASS component SWD3	At5g43920/9.1e-131/[S] KOG0293 WD40 repeat-containing protein	PS50082/11.478/Trp-Asp (WD) repeats profile.	cellular_component:GO:0016021//integral component of membrane;
Unigene5193_All	566	0.16	2.72	4.08746	6.02e-05	Up	7.34e-06	gi|731345036|ref|XP_010683713.1|/9.2e-07/PREDICTED: ABC transporter B family member 29, chloroplastic [Beta vulgaris subsp. vulgaris] >gi|870855026|gb|KMT06774.1| hypothetical protein BVRB_7g159340 [Beta vulgaris subsp. vulgaris]	gi|764608316|ref|XM_011468981.1|/9.23324602522068e-09/PREDICTED: Fragaria vesca subsp. vesca ABC transporter B family member 29, chloroplastic (LOC101301989), transcript variant X2, mRNA	sp|Q9LZB8|AB29B_ARATH/4.9e-06/ABC transporter B family member 29, chloroplastic OS=Arabidopsis thaliana GN=ABCB29 PE=2 SV=1	sot:102600536/3.4e-07/ABC transporter B family member 29, chloroplastic; K02021 putative ABC transport system ATP-binding protein	NA	PTHR24221:SF112/2.5E-12/--	biological_process:GO:0055085//transmembrane transport;cellular_component:GO:0016021//integral component of membrane;molecular_function:GO:0005524//ATP binding;GO:0042626//ATPase activity, coupled to transmembrane movement of substances;
Unigene13605_All	804	0.09	1.52	4.078	0.000378719	Up	5.42e-05	gi|359477856|ref|XP_003632035.1|/1.0e-11/PREDICTED: uncharacterized protein LOC100854167 [Vitis vinifera]	NA	NA	NA	NA	NA	NA
Unigene13263_All	1362	0.31	5.23	4.07647	3.5e-23	Up	9.47e-25	gi|870842749|gb|KMS96089.1|/6.1e-81/hypothetical protein BVRB_002010 [Beta vulgaris subsp. vulgaris]	NA	NA	adu:107484722/2.6e-21/laccase-17-like; K05909 laccase [EC:1.10.3.2]	NA	PTHR33144/1.7E-33/--	NA
CL1230.Contig3_All	621	0.46	7.61	4.04819	2.04e-14	Up	9.16e-16	gi|902237201|gb|KNA24693.1|/9.4e-45/hypothetical protein SOVF_012750 [Spinacia oleracea]	gi|764524930|ref|XM_004289728.2|/1.64466794155011e-31/PREDICTED: Fragaria vesca subsp. vesca cysteine-rich and transmembrane domain-containing protein A (LOC101307943), mRNA	sp|Q8S8M0|CYT1A_ARATH/9.6e-40/CYSTM1 family protein A OS=Arabidopsis thaliana GN=At2g41420 PE=3 SV=1	mis:MICPUN_60493/7.3e-11/DEAD/DEAH box helicase; K12614 ATP-dependent RNA helicase DDX6/DHH1 [EC:3.6.4.13]	NA	NA	NA
CL1307.Contig3_All	707	0.1	1.65	4.04439	0.000694858	Up	0.000105017	gi|870852030|gb|KMT03990.1|/1.1e-52/hypothetical protein BVRB_8g186950 [Beta vulgaris subsp. vulgaris]	NA	NA	NA	NA	NA	cellular_component:GO:0016020//membrane;
Unigene13185_All	4146	0.31	5.09	4.03733	8.78e-71	Up	7.06e-73	gi|902238378|gb|KNA25154.1|/2.9e-190/hypothetical protein SOVF_008800 [Spinacia oleracea]	gi|1000948567|ref|XM_002528075.2|/2.18208580455741e-117/PREDICTED: Ricinus communis probable plastid-lipid-associated protein 12, chloroplastic (LOC8267543), mRNA	sp|Q5Z9Z0|BGL24_ORYSJ/1.3e-164/Beta-glucosidase 24 OS=Oryza sativa subsp. japonica GN=BGLU24 PE=2 SV=1	bvg:104889924/1.4e-190/beta-glucosidase 24-like; K01188 beta-glucosidase [EC:3.2.1.21]	At2g44480/7.0e-141/[G] KOG0626 Beta-glucosidase, lactase phlorizinhydrolase, and related proteins	PF00232/9.7E-136/Glycosyl hydrolase family 1	biological_process:GO:0005975//carbohydrate metabolic process;molecular_function:GO:0004553//hydrolase activity, hydrolyzing O-glycosyl compounds;
Unigene13207_All	875	0.16	2.61	4.02791	2.32e-07	Up	1.97e-08	NA	gi|84408402|gb|DQ274441.1|/1.88130994220859e-07/Solanum tuberosum plasB4 patatin protein mRNA, partial cds	NA	NA	NA	NA	NA
Unigene10984_All	752	0.19	3.08	4.01886	2.32e-07	Up	1.97e-08	gi|645254637|ref|XP_008233130.1|/3.1e-50/PREDICTED: ethylene-responsive transcription factor ERF023 [Prunus mume]	NA	sp|Q1ECI2|ERF23_ARATH/7.1e-45/Ethylene-responsive transcription factor ERF023 OS=Arabidopsis thaliana GN=ERF023 PE=2 SV=1	pmum:103332193/5.1e-51/ethylene-responsive transcription factor ERF023; K09286 EREBP-like factor	At1g01250/1.9e-44/[K] LSE0301 A AP2 domain transcription factor	SM00380/5.1E-35/DNA-binding domain in plant proteins such as APETALA2 and EREBPs	biological_process:GO:0006355//regulation of transcription, DNA-templated;cellular_component:GO:0005634//nucleus;molecular_function:GO:0003677//DNA binding;GO:0003700//transcription factor activity, sequence-specific DNA binding;
Unigene11023_All	409	0.19	3.07	4.01417	0.000695194	Up	0.000105017	gi|217072512|gb|ACJ84616.1|/4.6e-08/unknown [Medicago truncatula]	NA	sp|Q6YTY3|ALFL9_ORYSJ/1.3e-08/PHD finger protein ALFIN-LIKE 9 OS=Oryza sativa subsp. japonica GN=Os07g0608400 PE=2 SV=1	NA	At5g26210/5.8e-08/[R] KOG1632 Uncharacterized PHD Zn-finger protein	NA	biological_process:GO:0006355//regulation of transcription, DNA-templated;molecular_function:GO:0042393//histone binding;GO:0008270//zinc ion binding;
CL4609.Contig3_All	1305	0.64	10.33	4.01262	3.46e-43	Up	4.75e-45	gi|702335998|ref|XP_010055469.1|/1.5e-89/PREDICTED: homeobox-leucine zipper protein HAT4-like isoform X2 [Eucalyptus grandis] >gi|629106795|gb|KCW71941.1| hypothetical protein EUGRSUZ_E00400 [Eucalyptus grandis]	gi|49659432|dbj|AB092575.1|/1.51605350183107e-89/Silene latifolia mRNA for SlHDL2, complete cds	sp|Q05466|HAT4_ARATH/2.2e-78/Homeobox-leucine zipper protein HAT4 OS=Arabidopsis thaliana GN=HAT4 PE=1 SV=1	bvg:104892784/4.6e-116/homeobox-leucine zipper protein HAT4-like; K09338 homeobox-leucine zipper protein	At4g16780/5.9e-78/[K] KOG0483 Transcription factor HEX, contains HOX and HALZ domains	PS00027/-/'Homeobox' domain signature.	molecular_function:GO:0003677//DNA binding;
CL244.Contig3_All	1305	0.69	11.1	4.00782	1.79e-46	Up	2.23e-48	gi|731338379|ref|XP_010680297.1|/2.3e-130/PREDICTED: uncharacterized protein LOC104895477 [Beta vulgaris subsp. vulgaris] >gi|870857687|gb|KMT09235.1| hypothetical protein BVRB_6g133360 [Beta vulgaris subsp. vulgaris]	gi|731338378|ref|XM_010681995.1|/0/PREDICTED: Beta vulgaris subsp. vulgaris uncharacterized LOC104895477 (LOC104895477), mRNA	NA	NA	NA	PF04367/8.5E-29/Protein of unknown function (DUF502)	cellular_component:GO:0016021//integral component of membrane;
Unigene13970_All	804	0.09	1.43	3.98995	0.000694606	Up	0.000105017	gi|731336395|ref|XP_010679230.1|/4.1e-77/PREDICTED: CDT1-like protein a, chloroplastic [Beta vulgaris subsp. vulgaris] >gi|870858857|gb|KMT10345.1| hypothetical protein BVRB_5g120950 [Beta vulgaris subsp. vulgaris]	NA	sp|Q9SJW9|CDT1A_ARATH/4.9e-36/CDT1-like protein a, chloroplastic OS=Arabidopsis thaliana GN=CDT1A PE=1 SV=1	bvg:104894646/6.9e-78/CDT1-like protein a, chloroplastic; K10727 chromatin licensing and DNA replication factor 1	At2g31270/1.3e-35/[L] KOG4762 DNA replication factor	PTHR28637:SF1/3.8E-46/--	NA
Unigene30304_All	510	0.44	6.98	3.98765	1.32e-10	Up	7.97e-12	gi|731360534|ref|XP_010691873.1|/4.5e-29/PREDICTED: uncharacterized protein LOC104905122 [Beta vulgaris subsp. vulgaris] >gi|870847947|gb|KMT00281.1| hypothetical protein BVRB_1g016360 [Beta vulgaris subsp. vulgaris]	NA	NA	NA	NA	PF05003/8.9E-15/Protein of unknown function (DUF668)	NA
CL6060.Contig1_All	765	0.97	15.3	3.9794	2.53e-36	Up	4.21e-38	gi|870864476|gb|KMT15578.1|/3.0e-45/hypothetical protein BVRB_3g059280 [Beta vulgaris subsp. vulgaris]	NA	NA	NA	NA	NA	NA
Unigene13197_All	991	0.12	1.89	3.97728	1.36e-06	Up	1.28e-07	gi|731311965|ref|XP_010671966.1|/1.8e-69/PREDICTED: uncharacterized protein LOC104888641 [Beta vulgaris subsp. vulgaris] >gi|731311967|ref|XP_010671968.1| PREDICTED: uncharacterized protein LOC104888641 [Beta vulgaris subsp. vulgaris] >gi|870869870|gb|KMT20615.1| hypothetical protein BVRB_1g005940 [Beta vulgaris subsp. vulgaris]	NA	NA	NA	NA	PTHR13943:SF48/4.9E-58/--	NA
Unigene4706_All	1005	0.14	2.17	3.9542	7.99e-07	Up	7.3e-08	NA	NA	NA	NA	NA	PF02902/6.2E-5/Ulp1 protease family, C-terminal catalytic domain	NA
Unigene11315_All	955	0.64	9.91	3.95274	5e-30	Up	1.02e-31	gi|731360534|ref|XP_010691873.1|/2.3e-42/PREDICTED: uncharacterized protein LOC104905122 [Beta vulgaris subsp. vulgaris] >gi|870847947|gb|KMT00281.1| hypothetical protein BVRB_1g016360 [Beta vulgaris subsp. vulgaris]	gi|720042558|ref|XM_010270976.1|/1.97423973175952e-37/PREDICTED: Nelumbo nucifera ubiquitin carboxyl-terminal hydrolase 3 (LOC104605993), mRNA	sp|O24454|UBP3_ARATH/6.7e-24/Ubiquitin carboxyl-terminal hydrolase 3 OS=Arabidopsis thaliana GN=UBP3 PE=1 SV=1	mdm:103406071/1.5e-23/ubiquitin carboxyl-terminal hydrolase 3-like; K11842 ubiquitin carboxyl-terminal hydrolase 12/46 [EC:3.4.19.12]	At2g22310/1.8e-23/[O] KOG1864 Ubiquitin-specific protease	PTHR24006/3.8E-33/--	NA
CL1458.Contig1_All	874	0.59	9.1	3.94708	8.69e-25	Up	2.19e-26	gi|926767030|ref|XP_013892567.1|/8.6e-12/hypothetical protein MNEG_14416 [Monoraphidium neglectum] >gi|761959415|gb|KIY93547.1| hypothetical protein MNEG_14416 [Monoraphidium neglectum]	gi|937920774|dbj|AP014962.1|/1.1071647675336e-19/Oryza sativa Japonica Group DNA, chromosome 6, cultivar: Nipponbare, complete sequence	sp|Q9ZQA3|PME15_ARATH/1.2e-08/Probable pectinesterase 15 OS=Arabidopsis thaliana GN=PME15 PE=2 SV=1	bpg:Bathy07g00500/7.9e-11/tRNA modification GTPase TrmE; K03650 tRNA modification GTPase [EC:3.6.-.-]	7297956/3.5e-10/[K] KOG4797 Transcriptional regulator	PF00445/3.1E-39/Ribonuclease T2 family	NA
CL6106.Contig3_All	957	1.26	18.99	3.91374	2.63e-56	Up	2.7e-58	gi|870849084|gb|KMT01347.1|/6.9e-71/hypothetical protein BVRB_9g213620 [Beta vulgaris subsp. vulgaris]	gi|965620310|dbj|AP015069.1|/2.67035119772846e-06/Vigna angularis var. angularis DNA, scaffold: Scaffold_0025, complete sequence, cultivar: Shumari	NA	zma:100276755/6.3e-22/cl15935_1, GRMZM2G393671; uncharacterized LOC100276755; K13346 peroxin-10	NA	PTHR33178:SF3/1.3E-60/--	NA
Unigene21378_All	1404	0.93	13.92	3.90378	8.71e-62	Up	8.08e-64	gi|731361659|ref|XP_010692480.1|/1.2e-50/PREDICTED: uncharacterized protein LOC104905592 [Beta vulgaris subsp. vulgaris]	NA	sp|P10978|POLX_TOBAC/2.6e-16/Retrovirus-related Pol polyprotein from transposon TNT 1-94 OS=Nicotiana tabacum PE=2 SV=1	adu:107466525/1.6e-10/DNA-directed RNA polymerase II subunit 1-like; K03006 DNA-directed RNA polymerase II subunit RPB1 [EC:2.7.7.6]	At2g13940/2.0e-39/[R] KOG0017 FOG: Transposon-encoded proteins with TYA, reverse transcriptase, integrase domains in various combinations	PTHR11439:SF185/1.8E-48/--	NA
CL6502.Contig2_All	729	4.24	63.41	3.90257	8.68e-139	Up	3.23e-141	NA	gi|332146765|dbj|AB597945.1|/6.98544708142519e-31/Dianthus petraeus DpACS1a(KBG-1) gene for 1-aminocyclopropane-1-carboxylate synthase, complete cds	NA	NA	NA	NA	NA
CL1193.Contig4_All	1545	0.13	1.94	3.89947	1.63e-09	Up	1.08e-10	gi|731355774|ref|XP_010689316.1|/1.5e-147/PREDICTED: 5' exonuclease Apollo [Beta vulgaris subsp. vulgaris] >gi|870850066|gb|KMT02217.1| hypothetical protein BVRB_9g206770 [Beta vulgaris subsp. vulgaris]	NA	sp|Q38961|SNM1_ARATH/5.9e-30/DNA cross-link repair protein SNM1 OS=Arabidopsis thaliana GN=SNM1 PE=2 SV=1	bvg:104903041/2.4e-148/5' exonuclease Apollo; K15341 DNA cross-link repair 1B protein [EC:3.1.-.-]	At1g27410/2.2e-108/[L] KOG1361 Predicted hydrolase involved in interstrand cross-link repair	PTHR23240/4.0E-175/--	biological_process:GO:0036297//interstrand cross-link repair;GO:0031848//protection from non-homologous end joining at telomere;GO:0006303//double-strand break repair via nonhomologous end joining;cellular_component:GO:0000784//nuclear chromosome, telomeric region;molecular_function:GO:0003684//damaged DNA binding;GO:0035312//5'-3' exodeoxyribonuclease activity;
CL686.Contig2_All	847	0.19	2.8	3.88136	1.25e-07	Up	1.02e-08	gi|661871050|emb|CDP21372.1|/8.9e-14/unnamed protein product [Coffea canephora]	NA	NA	NA	NA	NA	NA
CL2624.Contig3_All	1179	1.2	17.43	3.86047	2.31e-63	Up	2.06e-65	gi|225461808|ref|XP_002285634.1|/1.8e-182/PREDICTED: trifunctional UDP-glucose 4,6-dehydratase/UDP-4-keto-6-deoxy-D-glucose 3,5-epimerase/UDP-4-keto-L-rhamnose-reductase RHM1 [Vitis vinifera]	gi|685317100|ref|XM_009150889.1|/1.20266805279681e-179/PREDICTED: Brassica rapa probable rhamnose biosynthetic enzyme 1 (LOC103872486), mRNA	sp|Q9SYM5|RHM1_ARATH/1.6e-181/Probable rhamnose biosynthetic enzyme 1 OS=Arabidopsis thaliana GN=RHM1 PE=1 SV=1	thj:104812303/2.7e-184/trifunctional UDP-glucose 4,6-dehydratase/UDP-4-keto-6-deoxy-D-glucose 3,5-epimerase/UDP-4-keto-L-rhamnose-reductase RHM1; K12450 UDP-glucose 4,6-dehydratase [EC:4.2.1.76]	At1g78570/4.4e-181/[G] KOG0747 Putative NAD+-dependent epimerases	PTHR10366:SF385/2.7E-262/--	biological_process:GO:0009225//nucleotide-sugar metabolic process;molecular_function:GO:0008460//dTDP-glucose 4,6-dehydratase activity;
CL4586.Contig2_All	563	0.26	3.72	3.83872	2.73e-06	Up	2.69e-07	gi|731370884|ref|XP_010665866.1|/1.6e-14/PREDICTED: uncharacterized protein LOC104883110 [Beta vulgaris subsp. vulgaris] >gi|870843294|gb|KMS96501.1| hypothetical protein BVRB_9g224420 [Beta vulgaris subsp. vulgaris]	NA	NA	smo:SELMODRAFT_228282/8.9e-08/hypothetical protein; K02129 F-type H+-transporting ATPase subunit e	NA	NA	biological_process:GO:0015986//ATP synthesis coupled proton transport;cellular_component:GO:0000276//mitochondrial proton-transporting ATP synthase complex, coupling factor F(o);GO:0016021//integral component of membrane;molecular_function:GO:0015078//hydrogen ion transmembrane transporter activity;
CL323.Contig2_All	3276	0.26	3.66	3.81526	3.98e-38	Up	6.3e-40	gi|902231011|gb|KNA22081.1|/0.0e+00/hypothetical protein SOVF_037260 [Spinacia oleracea]	gi|731335985|ref|XM_010680712.1|/0/PREDICTED: Beta vulgaris subsp. vulgaris formin-like protein 1 (LOC104894474), mRNA	sp|Q9SE97|FH1_ARATH/7.9e-250/Formin-like protein 1 OS=Arabidopsis thaliana GN=FH1 PE=1 SV=1	csl:COCSUDRAFT_55185/1.5e-46/FH2-domain-containing protein; K02184 formin 2	At3g25500/2.1e-249/[TZ] KOG1922 Rho GTPase effector BNI1 and related formins	PF02181/3.7E-122/Formin Homology 2 Domain	NA
CL717.Contig8_All	691	0.51	7.07	3.79314	5.7e-15	Up	2.47e-16	gi|661894082|emb|CDP02523.1|/1.3e-15/unnamed protein product [Coffea canephora]	NA	sp|Q9T0K5|LRX3_ARATH/1.2e-14/Leucine-rich repeat extensin-like protein 3 OS=Arabidopsis thaliana GN=LRX3 PE=1 SV=1	aip:107619883/1.0e-13/formin-like protein 20; K02184 formin 2	At4g13340/3.2e-14/[M] LSE0601 A Pollen extensin-like protein (Pex)	PTHR35098/1.9E-26/--	NA
Unigene7288_All	1219	0.17	2.35	3.78905	5.6e-09	Up	3.95e-10	gi|902230478|gb|KNA21877.1|/1.5e-176/hypothetical protein SOVF_039230 [Spinacia oleracea]	gi|1000974030|ref|XM_002515666.2|/2.3823031340358e-82/PREDICTED: Ricinus communis beta-amylase (LOC8277694), mRNA	sp|O65015|AMYB_TRIRP/5.2e-146/Beta-amylase OS=Trifolium repens GN=BMY1 PE=2 SV=1	bvg:104908344/4.8e-168/beta-amylase-like; K01177 beta-amylase [EC:3.2.1.2]	At4g15210/8.1e-138/[G] LSE0409 A Beta-amylase	PF01373/1.2E-72/Glycosyl hydrolase family 14	biological_process:GO:0000272//polysaccharide catabolic process;molecular_function:GO:0016161//beta-amylase activity;
CL4132.Contig1_All	1280	0.81	11.06	3.77129	2.54e-43	Up	3.47e-45	gi|731336707|ref|XP_010679404.1|/1.6e-94/PREDICTED: peptidyl-prolyl cis-trans isomerase CYP21-4 [Beta vulgaris subsp. vulgaris] >gi|870858472|gb|KMT09981.1| hypothetical protein BVRB_5g121970 [Beta vulgaris subsp. vulgaris]	gi|590719721|ref|XM_007051072.1|/2.07821909108077e-33/Theobroma cacao Cyclophilin-like peptidyl-prolyl cis-trans isomerase family protein isoform 1 (TCM_004829) mRNA, complete cds	sp|Q94A16|CP21C_ARATH/1.5e-63/Peptidyl-prolyl cis-trans isomerase CYP21-3, mitochondrial OS=Arabidopsis thaliana GN=CYP21-3 PE=2 SV=2	bvg:104894783/2.6e-95/peptidyl-prolyl cis-trans isomerase CYP21-4; K12736 peptidylprolyl isomerase domain and WD repeat-containing protein 1 [EC:5.2.1.8]	At2g47320/4.0e-63/[O] KOG0882 Cyclophilin-related peptidyl-prolyl cis-trans isomerase	PTHR11071/2.8E-103/--	biological_process:GO:0006457//protein folding;GO:0000413//protein peptidyl-prolyl isomerization;cellular_component:GO:0016021//integral component of membrane;molecular_function:GO:0003755//peptidyl-prolyl cis-trans isomerase activity;
CL2602.Contig1_All	4086	1.08	14.72	3.76867	5.48e-190	Up	1.36e-192	gi|731350052|ref|XP_010686309.1|/1.1e-194/PREDICTED: cytochrome P450 CYP82D47-like [Beta vulgaris subsp. vulgaris]	NA	sp|Q9SZ46|C82C4_ARATH/2.9e-132/Cytochrome P450 82C4 OS=Arabidopsis thaliana GN=CYP82C4 PE=2 SV=1	tcc:TCM_033952/4.9e-156/Cytochrome P450; K00512 steroid 17alpha-monooxygenase / 17alpha-hydroxyprogesterone deacetylase [EC:1.14.14.19 1.14.14.32]	At4g31940/7.6e-132/[Q] KOG0156 Cytochrome P450 CYP2 subfamily	PF00067/1.6E-101/Cytochrome P450	NA
CL4669.Contig3_All	664	1.63	22.06	3.75849	3.22e-42	Up	4.53e-44	gi|720076289|ref|XP_010279570.1|/7.6e-45/PREDICTED: 40S ribosomal protein S27-2-like [Nelumbo nucifera]	gi|698566672|ref|XM_009775260.1|/2.13758582210587e-75/PREDICTED: Nicotiana sylvestris 40S ribosomal protein S27-2-like (LOC104223761), mRNA	sp|Q9M2F1|RS272_ARATH/1.6e-45/40S ribosomal protein S27-2 OS=Arabidopsis thaliana GN=RPS27B PE=2 SV=2	nnu:104613446/1.3e-45/40S ribosomal protein S27-2-like; K02978 small subunit ribosomal protein S27e	At3g61110/4.3e-45/[J] KOG1779 40s ribosomal protein S27	NA	biological_process:GO:0006412//translation;cellular_component:GO:0005840//ribosome;molecular_function:GO:0046872//metal ion binding;GO:0003735//structural constituent of ribosome;
CL925.Contig1_All	1196	0.12	1.62	3.75489	5.03e-06	Up	5.14e-07	gi|698524444|ref|XP_009759030.1|/2.4e-97/PREDICTED: beta-amyrin 28-oxidase-like [Nicotiana sylvestris]	NA	sp|I7C6E8|C7A52_PANGI/8.5e-93/Beta-amyrin 28-oxidase OS=Panax ginseng PE=2 SV=1	sind:105173756/6.8e-98/beta-amyrin 28-oxidase-like; K20667 beta-amyrin 28-monooxygenase [EC:1.14.13.201]	At5g36110/1.3e-79/[QI] KOG0157 Cytochrome P450 CYP4/CYP19/CYP26 subfamilies	PTHR24286:SF66/7.0E-149/--	cellular_component:GO:0016020//membrane;molecular_function:GO:0046872//metal ion binding;GO:0016491//oxidoreductase activity;
CL6823.Contig1_All	735	0.68	9.11	3.74384	1.49e-19	Up	4.86e-21	gi|802600469|ref|XP_012072964.1|/1.5e-73/PREDICTED: heme-binding-like protein At3g10130, chloroplastic [Jatropha curcas] >gi|643729466|gb|KDP37298.1| hypothetical protein JCGZ_06752 [Jatropha curcas]	gi|764602996|ref|XM_004305287.2|/8.67368422032737e-65/PREDICTED: Fragaria vesca subsp. vesca heme-binding-like protein At3g10130, chloroplastic (LOC101310439), mRNA	sp|Q9SR77|HBPL1_ARATH/2.2e-67/Heme-binding-like protein At3g10130, chloroplastic OS=Arabidopsis thaliana GN=At3g10130 PE=2 SV=1	apro:F751_2792/2.6e-07/Nucleolysin TIAR; K13201 nucleolysin TIA-1/TIAR	At3g10130/5.9e-67/[R] TWOG0242 Heme-binding protein	PTHR11220:SF22/1.5E-99/--	NA
CL3543.Contig2_All	528	0.28	3.71	3.72792	9.19e-06	Up	9.82e-07	gi|567901472|ref|XP_006443224.1|/7.3e-75/hypothetical protein CICLE_v10023400mg [Citrus clementina] >gi|568850450|ref|XP_006478926.1| PREDICTED: cellulose synthase-like protein D3 [Citrus sinensis] >gi|568850454|ref|XP_006478928.1| PREDICTED: cellulose synthase-like protein D3 [Citrus sinensis] >gi|568850456|ref|XP_006478929.1| PREDICTED: cellulose synthase-like protein D3 [Citrus sinensis] >gi|5…	NA	sp|Q9M9M4|CSLD3_ARATH/5.4e-76/Cellulose synthase-like protein D3 OS=Arabidopsis thaliana GN=CSLD3 PE=1 SV=1	cit:102615911/1.2e-75/cellulose synthase-like protein D3; K20924 cellulose synthase-like protein [EC:2.4.1.-]	At3g03050/1.4e-75/[MG] LSE0129 A Cellulose synthase catalytic subunit	PF03552/1.8E-88/Cellulose synthase	biological_process:GO:0030244//cellulose biosynthetic process;GO:0071555//cell wall organization;cellular_component:GO:0016021//integral component of membrane;molecular_function:GO:0016760//cellulose synthase (UDP-forming) activity;
Unigene16755_All	579	0.37	4.89	3.72424	3.55e-08	Up	2.73e-09	NA	gi|302834230|ref|XM_002948632.1|/5.69201280456951e-06/Volvox carteri f. nagariensis hypothetical protein, mRNA	NA	NA	NA	NA	NA
CL8427.Contig22_All	1449	0.15	1.97	3.71516	5.6e-09	Up	3.95e-10	gi|902231247|gb|KNA22186.1|/1.5e-24/hypothetical protein SOVF_036390 [Spinacia oleracea]	gi|731332183|ref|XM_010678764.1|/6.65417964024179e-24/PREDICTED: Beta vulgaris subsp. vulgaris uncharacterized LOC104892765 (LOC104892765), transcript variant X3, mRNA	NA	NA	At4g17350/1.6e-20/[S] LSE0456 A Uncharacterized protein	NA	cellular_component:GO:0016020//membrane;
Unigene9040_All	872	0.32	4.2	3.71425	7.06e-11	Up	4.2e-12	gi|731313222|ref|XP_010679008.1|/6.9e-70/PREDICTED: BTB/POZ domain-containing protein At4g08455 [Beta vulgaris subsp. vulgaris] >gi|870868850|gb|KMT19646.1| hypothetical protein BVRB_1g010330 [Beta vulgaris subsp. vulgaris]	NA	sp|Q6DBN1|Y4845_ARATH/3.0e-63/BTB/POZ domain-containing protein At4g08455 OS=Arabidopsis thaliana GN=At4g08455 PE=1 SV=1	bvg:104894468/1.1e-70/BTB/POZ domain-containing protein At4g08455; K10523 speckle-type POZ protein	CE29054/4.6e-26/[DR] KOG1987 Speckle-type POZ protein SPOP and related proteins with TRAF, MATH and BTB/POZ domains	SM00225/1.9E-26/Broad-Complex, Tramtrack and Bric a brac	NA
Unigene15573_All	951	0.22	2.83	3.68523	3.55e-08	Up	2.73e-09	gi|731346747|ref|XP_010684619.1|/1.1e-71/PREDICTED: uncharacterized protein LOC104899180 [Beta vulgaris subsp. vulgaris]	NA	sp|P0C2F6|RNHX1_ARATH/1.4e-13/Putative ribonuclease H protein At1g65750 OS=Arabidopsis thaliana GN=At1g65750 PE=3 SV=1	bna:106420903/6.3e-22/uncharacterized LOC106420903; K20168 TBC1 domain family member 15	At2g18820/2.5e-25/[R] KOG1075 FOG: Reverse transcriptase	PF13966/3.7E-16/zinc-binding in reverse transcriptase	NA
CL2654.Contig7_All	918	0.32	4.07	3.66888	3.79e-11	Up	2.21e-12	gi|731315811|ref|XP_010693039.1|/1.3e-58/PREDICTED: 50S ribosomal protein HLP, mitochondrial isoform X1 [Beta vulgaris subsp. vulgaris] >gi|870867674|gb|KMT18543.1| hypothetical protein BVRB_2g026790 isoform A [Beta vulgaris subsp. vulgaris]	NA	sp|Q93Z17|HLP_ARATH/1.7e-53/50S ribosomal protein HLP, mitochondrial OS=Arabidopsis thaliana GN=HLP PE=2 SV=1	bvg:104906037/2.1e-59/50S ribosomal protein HLP, mitochondrial; K02874 large subunit ribosomal protein L14	At5g46160/1.4e-41/[J] KOG0901 60S ribosomal protein L14/L17/L23	PS00049/-/Ribosomal protein L14 signature.	biological_process:GO:0006412//translation;cellular_component:GO:0015934//large ribosomal subunit;molecular_function:GO:0003735//structural constituent of ribosome;
CL1268.Contig3_All	1303	0.14	1.78	3.66838	1.24e-07	Up	1.02e-08	gi|902142990|gb|KNA04809.1|/1.6e-110/hypothetical protein SOVF_196290 [Spinacia oleracea]	gi|18327|emb|X57171.1|/3.54168590107771e-31/D.caryophyllus CARSR12 gene	sp|F4J3G5|CTPA3_ARATH/5.6e-98/Carboxyl-terminal-processing peptidase 3, chloroplastic OS=Arabidopsis thaliana GN=CTPA3 PE=3 SV=1	atr:18441175/1.3e-41/carboxyl-terminal-processing peptidase 2, chloroplastic; K03797 carboxyl-terminal processing protease [EC:3.4.21.102]	NA	PTHR32060/1.4E-130/--	biological_process:GO:0006508//proteolysis;molecular_function:GO:0008236//serine-type peptidase activity;
Unigene24440_All	2095	0.19	2.41	3.66496	1.75e-15	Up	7.29e-17	gi|870849198|gb|KMT01461.1|/8.2e-194/hypothetical protein BVRB_9g214680 [Beta vulgaris subsp. vulgaris]	NA	NA	NA	NA	PTHR15682/9.7E-53/--	NA
CL3954.Contig2_All	1430	0.57	7.15	3.64891	1.86e-30	Up	3.75e-32	gi|731357865|ref|XP_010690436.1|/1.1e-101/PREDICTED: proline-rich protein 4 [Beta vulgaris subsp. vulgaris] >gi|870849188|gb|KMT01451.1| hypothetical protein BVRB_9g214580 [Beta vulgaris subsp. vulgaris]	NA	sp|Q9T0I5|PRP4_ARATH/4.8e-58/Proline-rich protein 4 OS=Arabidopsis thaliana GN=PRP4 PE=2 SV=1	bvg:104883960/8.3e-18/endochitinase-like; K20547 basic endochitinase B [EC:3.2.1.14]	At2g15880/4.5e-23/[M] LSE0601 A Pollen extensin-like protein (Pex)	PTHR23201/2.2E-89/--	NA
CL6303.Contig1_All	1175	0.83	10.33	3.63759	6.39e-36	Up	1.08e-37	gi|902195947|gb|KNA12996.1|/2.7e-45/hypothetical protein SOVF_120770 [Spinacia oleracea]	NA	NA	aly:ARALYDRAFT_902934/1.9e-12/hypothetical protein; K03350 anaphase-promoting complex subunit 3	NA	PTHR33265:SF8/7.7E-58/--	NA
CL498.Contig1_All	421	0.42	5.17	3.6217	5.03e-06	Up	5.14e-07	gi|661893890|emb|CDP02331.1|/1.4e-23/unnamed protein product [Coffea canephora]	gi|802592200|ref|XM_012216065.1|/1.37678904460689e-45/PREDICTED: Jatropha curcas 60S ribosomal protein L39-3 (LOC105633472), mRNA	sp|P51424|RL391_ARATH/3.8e-24/60S ribosomal protein L39-1 OS=Arabidopsis thaliana GN=RPL39A PE=3 SV=2	bvg:104883077/1.1e-23/60S ribosomal protein L39-3; K02924 large subunit ribosomal protein L39e	At2g25210/3.4e-19/[J] KOG0002 60s ribosomal protein L39	NA	biological_process:GO:0006412//translation;cellular_component:GO:0005840//ribosome;molecular_function:GO:0003735//structural constituent of ribosome;
CL4971.Contig5_All	1527	0.13	1.6	3.62149	3.55e-08	Up	2.73e-09	gi|902187801|gb|KNA10991.1|/4.7e-146/hypothetical protein SOVF_139280 [Spinacia oleracea]	NA	NA	NA	NA	PTHR31033/4.5E-217/--	NA
CL668.Contig14_All	2104	1.6	19.53	3.60955	1.98e-123	Up	8.36e-126	gi|222623661|gb|EEE57793.1|/9.6e-33/hypothetical protein OsJ_08344 [Oryza sativa Japonica Group]	NA	sp|Q9FL12|DEGP9_ARATH/1.2e-33/Protease Do-like 9 OS=Arabidopsis thaliana GN=DEGP9 PE=1 SV=1	mdm:103408366/4.7e-09/uncharacterized LOC103408366; K18342 OTU domain-containing protein 6 [EC:3.4.19.12]	At5g40200/1.8e-31/[O] KOG1320 Serine protease	PF13365/4.0E-7/Trypsin-like peptidase domain	NA
Unigene18872_All	1228	0.22	2.67	3.60126	8.32e-10	Up	5.39e-11	gi|902240476|gb|KNA25994.1|/1.3e-13/hypothetical protein SOVF_001350 [Spinacia oleracea]	NA	sp|Q9LRZ5|PLDP1_ARATH/4.0e-13/Phospholipase D p1 OS=Arabidopsis thaliana GN=PLDP1 PE=1 SV=1	bvg:104890344/3.7e-14/phospholipase D p1; K01115 phospholipase D1/2 [EC:3.1.4.4]	At3g16785/1.1e-12/[I] KOG1329 Phospholipase D1	PTHR18896:SF64/1.1E-21/--	NA
CL2191.Contig5_All	509	0.31	3.76	3.60039	1.69e-05	Up	1.87e-06	gi|731358317|ref|XP_010690674.1|/6.1e-10/PREDICTED: uncharacterized protein LOC104904177 [Beta vulgaris subsp. vulgaris]	NA	NA	bna:106429040/9.8e-06/ATP-dependent DNA helicase PIF1-like; K15255 ATP-dependent DNA helicase PIF1 [EC:3.6.4.12]	At3g43350/4.7e-07/[D] KOG0987 DNA helicase PIF1/RRM3	PF13456/2.9E-10/Reverse transcriptase-like	NA
CL4801.Contig2_All	898	7.05	85.45	3.59939	6.56e-220	Up	1.38e-222	gi|902169976|gb|KNA07754.1|/2.7e-53/hypothetical protein SOVF_169070 [Spinacia oleracea]	gi|855303497|ref|XM_013039315.1|/1.49402131776837e-08/Blastocystis hominis mRNA	NA	NA	NA	PTHR36352/5.1E-65/--	NA
Unigene9547_All	1429	0.52	6.28	3.59418	2.23e-26	Up	5.29e-28	gi|703143330|ref|XP_010107986.1|/1.2e-50/Two-component response regulator [Morus notabilis] >gi|587930257|gb|EXC17386.1| Two-component response regulator [Morus notabilis]	gi|731358936|ref|XM_010692715.1|/4.89513919616015e-50/PREDICTED: Beta vulgaris subsp. vulgaris uncharacterized LOC104904462 (LOC104904462), mRNA	sp|Q8GUN5|PHL1_ARATH/2.7e-13/Protein PHR1-LIKE 1 OS=Arabidopsis thaliana GN=PHL1 PE=1 SV=1	zma:541636/5.6e-14/RR8, GRMZM2G099797, ZmRR8; response regulator 8; K14491 two-component response regulator ARR-B family	At1g25550/1.0e-35/[RK] LSE0452 A MYB transcription factor	PS51294/14.363/Myb-type HTH DNA-binding domain profile.	NA
CL1364.Contig1_All	444	0.51	6.15	3.59202	2.19e-07	Up	1.86e-08	NA	NA	sp|Q96262|PCAP1_ARATH/2.9e-06/Plasma membrane-associated cation-binding protein 1 OS=Arabidopsis thaliana GN=PCAP1 PE=1 SV=1	NA	NA	NA	NA
CL5260.Contig2_All	2027	0.17	2.05	3.59202	1.65e-12	Up	8.54e-14	gi|902188781|gb|KNA11225.1|/9.9e-11/hypothetical protein SOVF_137130 [Spinacia oleracea]	NA	NA	NA	NA	NA	NA
CL7932.Contig2_All	1164	0.76	9.14	3.58812	5.14e-31	Up	1.01e-32	gi|870848303|gb|KMT00592.1|/2.5e-67/hypothetical protein BVRB_9g218900 [Beta vulgaris subsp. vulgaris]	NA	sp|Q7XBQ9|RGA2_SOLBU/4.1e-07/Disease resistance protein RGA2 OS=Solanum bulbocastanum GN=RGA2 PE=1 SV=1	mtr:MTR_5g028070/4.7e-27/NBS-LRR resistance protein; K19613 leucine-rich repeat protein SHOC2	At3g44480/9.5e-11/[VT] LSE0039 A Disease resistance protein (TIR-NBS-LRR class)	PTHR23155/2.8E-13/--	NA
Unigene2557_All	1451	0.32	3.81	3.57365	2.59e-16	Up	1.01e-17	gi|731363908|ref|XP_010693686.1|/1.2e-103/PREDICTED: BAG family molecular chaperone regulator 7 [Beta vulgaris subsp. vulgaris] >gi|870846283|gb|KMS98865.1| hypothetical protein BVRB_3g067600 [Beta vulgaris subsp. vulgaris]	gi|694389725|ref|XM_009372196.1|/6.56995210143426e-34/PREDICTED: Pyrus x bretschneideri BAG family molecular chaperone regulator 7-like (LOC103959828), mRNA	sp|Q9LVA0|BAG7_ARATH/5.7e-75/BAG family molecular chaperone regulator 7 OS=Arabidopsis thaliana GN=BAG7 PE=1 SV=1	NA	NA	PTHR33322:SF3/1.1E-121/--	NA
CL416.Contig2_All	1352	0.2	2.36	3.56071	1.53e-09	Up	1.02e-10	gi|731357528|ref|XP_010690259.1|/3.6e-174/PREDICTED: glycerol-3-phosphate acyltransferase 3-like [Beta vulgaris subsp. vulgaris] >gi|731357530|ref|XP_010690260.1| PREDICTED: glycerol-3-phosphate acyltransferase 3-like [Beta vulgaris subsp. vulgaris] >gi|731357532|ref|XP_010690262.1| PREDICTED: glycerol-3-phosphate acyltransferase 3-like [Beta vulgaris subsp. vulgaris] >gi|870849002|gb|KMT01265.1|…	NA	sp|Q8L7R3|LPCT1_ARATH/3.9e-09/Lysophospholipid acyltransferase LPEAT1 OS=Arabidopsis thaliana GN=LPEAT1 PE=1 SV=1	bvg:104903833/5.9e-175/glycerol-3-phosphate acyltransferase 3-like; K13506 glycerol-3-phosphate O-acyltransferase 3/4 [EC:2.3.1.15]	At5g60620/2.1e-163/[I] KOG2898 Predicted phosphate acyltransferase, contains PlsC domain	PTHR23063/2.2E-188/--	biological_process:GO:0008152//metabolic process;cellular_component:GO:0016021//integral component of membrane;molecular_function:GO:0004366//glycerol-3-phosphate O-acyltransferase activity;
CL8464.Contig2_All	1037	0.5	5.89	3.55827	6.29e-18	Up	2.25e-19	gi|731337528|ref|XP_010679835.1|/6.5e-75/PREDICTED: uncharacterized protein LOC104895116 [Beta vulgaris subsp. vulgaris]	gi|694433496|ref|XM_009345761.1|/2.88084757130371e-11/PREDICTED: Pyrus x bretschneideri kinesin light chain-like (LOC103935930), mRNA	NA	tcc:TCM_000256/1.1e-24/Ferulic acid 5-hydroxylase 1, putative; K09755 ferulate-5-hydroxylase [EC:1.14.-.-]	NA	PTHR34566/4.6E-84/--	NA
CL3029.Contig5_All	3002	0.42	4.93	3.55313	2.03e-44	Up	2.69e-46	gi|731377999|ref|XP_010668038.1|/2.3e-08/PREDICTED: uncharacterized protein LOC104885026 [Beta vulgaris subsp. vulgaris]	NA	NA	NA	NA	NA	NA
Unigene10823_All	415	0.37	4.34	3.5521	5.56e-05	Up	6.73e-06	gi|743772923|ref|XP_010916783.1|/3.7e-13/PREDICTED: histone H3-like centromeric protein CSE4 [Elaeis guineensis]	gi|698577570|ref|XM_009778210.1|/1.7912045639806e-29/PREDICTED: Nicotiana sylvestris histone H3.2 (LOC104226262), mRNA	sp|Q76MV0|H32_TOBAC/1.2e-14/Histone H3.2 OS=Nicotiana tabacum GN=B34 PE=1 SV=1	egu:105041527/6.1e-14/histone H3-like centromeric protein CSE4; K11253 histone H3	At5g65360/3.3e-14/[B] KOG1745 Histones H3 and H4	NA	cellular_component:GO:0005634//nucleus;GO:0000786//nucleosome;molecular_function:GO:0003677//DNA binding;GO:0046982//protein heterodimerization activity;
Unigene30528_All	401	0.6	7.02	3.54844	2.19e-07	Up	1.86e-08	gi|992282363|gb|KXG40329.1|/2.9e-31/LOW QUALITY PROTEIN: hypothetical protein SORBI_001G529400 [Sorghum bicolor]	gi|922348329|ref|XM_003625433.2|/2.80746084579359e-47/Medicago truncatula histone H4 domain protein mRNA	sp|Q43083|H4_PYRSA/5.6e-33/Histone H4 OS=Pyrenomonas salina PE=3 SV=3	pda:103718014/1.1e-31/histone H4; K11254 histone H4	At1g07660/1.5e-32/[B] KOG3467 Histone H4	NA	biological_process:GO:0006334//nucleosome assembly;cellular_component:GO:0005634//nucleus;GO:0000786//nucleosome;molecular_function:GO:0003677//DNA binding;GO:0046982//protein heterodimerization activity;
Unigene6328_All	1448	2.02	23.49	3.53962	8.8e-99	Up	4.88e-101	gi|731337714|ref|XP_010679937.1|/3.6e-140/PREDICTED: naringenin,2-oxoglutarate 3-dioxygenase [Beta vulgaris subsp. vulgaris] >gi|870858086|gb|KMT09612.1| hypothetical protein BVRB_6g130650 [Beta vulgaris subsp. vulgaris]	gi|5924374|gb|AF184270.1|AF184270/1.4191381732135e-30/Daucus carota flavanone 3-hydroxylase (F3H) mRNA, complete cds	sp|Q7XZQ7|FL3H_PETCR/3.4e-136/Flavanone 3-dioxygenase OS=Petroselinum crispum GN=FHT PE=1 SV=1	bvg:104895196/6.0e-141/naringenin,2-oxoglutarate 3-dioxygenase; K00475 naringenin 3-dioxygenase [EC:1.14.11.9]	At3g51240/4.6e-132/[QR] KOG0143 Iron/ascorbate family oxidoreductases	PF03171/7.1E-24/2OG-Fe(II) oxygenase superfamily	biological_process:GO:0055114//oxidation-reduction process;molecular_function:GO:0046872//metal ion binding;GO:0016491//oxidoreductase activity;
CL5572.Contig5_All	681	0.2	2.31	3.52982	3.24e-05	Up	3.75e-06	gi|731337020|ref|XP_010679567.1|/5.8e-64/PREDICTED: aspartic proteinase nepenthesin-2-like [Beta vulgaris subsp. vulgaris] >gi|870858265|gb|KMT09783.1| hypothetical protein BVRB_6g127630 [Beta vulgaris subsp. vulgaris]	NA	NA	NA	At3g50050/1.0e-33/[O] KOG1339 Aspartyl protease	NA	cellular_component:GO:0016020//membrane;molecular_function:GO:0008233//peptidase activity;
Unigene15585_All	955	0.72	8.31	3.52878	1.39e-22	Up	3.91e-24	gi|731312405|ref|XP_010674585.1|/2.2e-21/PREDICTED: uncharacterized protein LOC104890703 [Beta vulgaris subsp. vulgaris]	gi|733581963|emb|LN713261.1|/2.05984469354512e-07/Cucumis melo genomic chromosome, chr_7	sp|Q9FXH1|PPR52_ARATH/1.0e-08/Pentatricopeptide repeat-containing protein At1g19720 OS=Arabidopsis thaliana GN=DYW7 PE=2 SV=1	NA	At1g19720_1/2.7e-08/[R] KOG4197 FOG: PPR repeat	NA	NA
CL7683.Contig1_All	1853	2.52	29.03	3.52605	2.27e-157	Up	7.62e-160	gi|225465423|ref|XP_002264775.1|/9.0e-51/PREDICTED: uncharacterized protein LOC100251726 [Vitis vinifera] >gi|297744328|emb|CBI37298.3| unnamed protein product [Vitis vinifera]	NA	NA	NA	NA	PF07468/6.3E-14/Agglutinin domain	NA
CL7208.Contig1_All	1156	0.15	1.7	3.5025	2.73e-06	Up	2.69e-07	gi|922388874|ref|XP_013462949.1|/3.8e-07/Lipid transfer protein [Medicago truncatula] >gi|657397184|gb|KEH36994.1| Lipid transfer protein [Medicago truncatula]	NA	sp|Q9LK03|PERK2_ARATH/1.2e-06/Proline-rich receptor-like protein kinase PERK2 OS=Arabidopsis thaliana GN=PERK2 PE=2 SV=3	NA	At3g24400/3.1e-06/[T] KOG1187 Serine/threonine protein kinase	NA	NA
CL3794.Contig3_All	629	0.7	7.82	3.48174	2.37e-13	Up	1.16e-14	gi|731313218|ref|XP_010678985.1|/6.6e-46/PREDICTED: probable calcium-binding protein CML44 [Beta vulgaris subsp. vulgaris] >gi|870868848|gb|KMT19644.1| hypothetical protein BVRB_1g010310 [Beta vulgaris subsp. vulgaris]	NA	sp|Q9LPK5|CML44_ARATH/8.3e-31/Probable calcium-binding protein CML44 OS=Arabidopsis thaliana GN=CML44 PE=2 SV=2	bvg:104894452/1.1e-46/probable calcium-binding protein CML44; K13448 calcium-binding protein CML	At1g21550/2.2e-30/[T] KOG0027 Calmodulin and related proteins (EF-Hand superfamily)	PS50222/14.792/EF-hand calcium-binding domain profile.	NA
CL4793.Contig3_All	1712	5.66	62.26	3.45943	0	Up	0	gi|118175407|gb|ABK76266.1|/2.6e-137/triterpene carboxylic acid glucosyltransferase [Vaccaria hispanica]	NA	sp|Q9SYK9|U74E2_ARATH/1.6e-97/UDP-glycosyltransferase 74E2 OS=Arabidopsis thaliana GN=UGT74E2 PE=1 SV=1	sind:105178992/4.6e-116/UDP-glycosyltransferase 74F2-like; K13691 pathogen-inducible salicylic acid glucosyltransferase [EC:2.4.1.-]	At1g05680/4.4e-97/[GC] KOG1192 UDP-glucuronosyl and UDP-glucosyl transferase	PTHR11926/1.8E-160/--	molecular_function:GO:0016740//transferase activity;
CL2248.Contig6_All	1103	0.46	5.05	3.45658	4.77e-16	Up	1.91e-17	gi|731337265|ref|XP_010679691.1|/3.3e-45/PREDICTED: uncharacterized protein LOC104894994 isoform X2 [Beta vulgaris subsp. vulgaris] >gi|870858372|gb|KMT09890.1| hypothetical protein BVRB_6g128640 [Beta vulgaris subsp. vulgaris]	NA	NA	NA	At4g01790/2.3e-35/[AJ] KOG3387 60S ribosomal protein 15.5kD/SNU13, NHP2/L7A family (includes ribonuclease P subunit p38), involved in splicing	PF01248/5.2E-10/Ribosomal protein L7Ae/L30e/S12e/Gadd45 family	cellular_component:GO:0030529//intracellular ribonucleoprotein complex;GO:0043232//intracellular non-membrane-bounded organelle;
Unigene12048_All	616	0.69	7.56	3.45372	1.48e-12	Up	7.61e-14	gi|870843873|gb|KMS96965.1|/1.1e-21/hypothetical protein BVRB_7g180080 [Beta vulgaris subsp. vulgaris]	NA	sp|Q94F57|AGP26_ARATH/6.9e-14/Classical arabinogalactan protein 26 OS=Arabidopsis thaliana GN=AGP26 PE=2 SV=2	NA	NA	NA	NA
CL6834.Contig1_All	1241	0.55	6	3.44746	5.56e-21	Up	1.69e-22	gi|731324226|ref|XP_010672858.1|/3.7e-69/PREDICTED: RRP12-like protein [Beta vulgaris subsp. vulgaris] >gi|870863903|gb|KMT15036.1| hypothetical protein BVRB_3g061600 [Beta vulgaris subsp. vulgaris]	NA	NA	bvg:104889361/6.2e-70/RRP12-like protein; K14794 ribosomal RNA-processing protein 12	At4g23540/1.1e-46/[S] KOG1248 Uncharacterized conserved protein	PF08458/1.2E-5/Plant pleckstrin homology-like region	NA
CL725.Contig1_All	732	4.39	47.63	3.43958	9.21e-95	Up	5.39e-97	gi|731339302|ref|XP_010680777.1|/3.7e-40/PREDICTED: cytochrome c oxidase subunit 6a, mitochondrial [Beta vulgaris subsp. vulgaris] >gi|870857459|gb|KMT09019.1| hypothetical protein BVRB_6g137250 [Beta vulgaris subsp. vulgaris]	gi|764517123|ref|XM_004288247.2|/9.13957022394074e-25/PREDICTED: Fragaria vesca subsp. vesca cytochrome c oxidase subunit 6a, mitochondrial (LOC101300565), mRNA	sp|Q9T070|COX6A_ARATH/3.8e-27/Cytochrome c oxidase subunit 6a, mitochondrial OS=Arabidopsis thaliana GN=COX6A PE=2 SV=1	bvg:104895847/6.1e-41/cytochrome c oxidase subunit 6a, mitochondrial; K02266 cytochrome c oxidase subunit 6a	At4g37830/1.0e-26/[C] KOG3469 Cytochrome c oxidase, subunit VIa/COX13	PD006036/0.0070/MEMBRANE C CYTOCHROME POLYPEPTIDE OXIDASE OXIDOREDUCTASE INNER PRECURSOR MITOCHONDRION PEPTIDE	biological_process:GO:1902600//hydrogen ion transmembrane transport;cellular_component:GO:0005751//mitochondrial respiratory chain complex IV;molecular_function:GO:0004129//cytochrome-c oxidase activity;
CL2127.Contig2_All	777	0.35	3.77	3.42914	1.04e-08	Up	7.54e-10	gi|567890747|ref|XP_006437894.1|/8.1e-62/hypothetical protein CICLE_v10032440mg [Citrus clementina] >gi|567890749|ref|XP_006437895.1| hypothetical protein CICLE_v10032440mg [Citrus clementina] >gi|567890751|ref|XP_006437896.1| hypothetical protein CICLE_v10032440mg [Citrus clementina] >gi|567890753|ref|XP_006437897.1| hypothetical protein CICLE_v10032440mg [Citrus clementina] >gi|557540090|gb|ESR…	gi|747058674|ref|XM_011077383.1|/4.52558594898911e-23/PREDICTED: Sesamum indicum probable 6-phosphogluconolactonase 2 (LOC105160118), transcript variant X2, mRNA	sp|Q75IV7|6PGL1_ORYSJ/5.4e-56/Probable 6-phosphogluconolactonase 1 OS=Oryza sativa subsp. japonica GN=Os03g0416500 PE=2 SV=1	rcu:8264698/1.3e-62/probable 6-phosphogluconolactonase 1; K01057 6-phosphogluconolactonase [EC:3.1.1.31]	At1g13700/5.5e-55/[G] KOG3147 6-phosphogluconolactonase - like protein	PTHR11054/1.3E-97/--	biological_process:GO:0006098//pentose-phosphate shunt;GO:0005975//carbohydrate metabolic process;molecular_function:GO:0017057//6-phosphogluconolactonase activity;
Unigene802_All	310	0.63	6.71	3.41289	3.07e-05	Up	3.55e-06	gi|115469156|ref|NP_001058177.1|/4.7e-21/Os06g0643300 [Oryza sativa Japonica Group] >gi|75148537|sp|Q84VG1.1|CHMP1_ORYSJ RecName: Full=ESCRT-related protein CHMP1; AltName: Full=Protein CHARGED MULTIVESICULAR BODY PROTEIN 1; AltName: Full=Protein CHROMATIN MODIFYING PROTEIN 1 >gi|29367557|gb|AAO72640.1| development protein-like protein [Oryza sativa Japonica Group] >gi|51535470|dbj|BAD37367.1| de…	NA	NA	dosa:Os06t0643300-01/7.8e-22/Os06g0643300; Development protein-like protein.; K12197 charged multivesicular body protein 1	At1g73030/1.6e-21/[U] KOG3232 Vacuolar assembly/sorting protein DID2	NA	biological_process:GO:0007034//vacuolar transport;GO:0015031//protein transport;cellular_component:GO:0010008//endosome membrane;
CL2854.Contig3_All	1316	0.2	2.13	3.41278	1.04e-08	Up	7.54e-10	gi|902174554|gb|KNA08430.1|/2.6e-105/hypothetical protein SOVF_162680 [Spinacia oleracea]	gi|659083567|ref|XM_008444204.1|/5.61778843090452e-74/PREDICTED: Cucumis melo probable envelope ADP,ATP carrier protein, chloroplastic (LOC103486300), mRNA	sp|Q9M024|TAAC_ARATH/3.0e-99/Thylakoid ADP,ATP carrier protein, chloroplastic OS=Arabidopsis thaliana GN=TAAC PE=1 SV=1	bvg:104892480/7.4e-106/probable envelope ADP,ATP carrier protein, chloroplastic; K14684 solute carrier family 25 (mitochondrial phosphate transporter), member 23/24/25/41	At5g01500/8.0e-99/[C] KOG0752 Mitochondrial solute carrier protein	PTHR24089:SF190/2.0E-131/--	biological_process:GO:0055085//transmembrane transport;cellular_component:GO:0016021//integral component of membrane;
CL4544.Contig3_All	1146	0.28	2.95	3.39722	4.51e-10	Up	2.86e-11	gi|593694284|ref|XP_007147663.1|/3.8e-44/hypothetical protein PHAVU_006G143900g [Phaseolus vulgaris] >gi|561020886|gb|ESW19657.1| hypothetical protein PHAVU_006G143900g [Phaseolus vulgaris]	gi|955344997|ref|XM_003537246.3|/1.14851413846193e-10/PREDICTED: Glycine max ubiquitin carboxyl-terminal hydrolase 34-like (LOC100793369), mRNA	sp|Q9SY06|FAF1_ARATH/3.4e-06/Protein FANTASTIC FOUR 1 OS=Arabidopsis thaliana GN=FAF1 PE=2 SV=1	bvg:104890334/6.9e-07/probable pectinesterase/pectinesterase inhibitor 21; K01051 pectinesterase [EC:3.1.1.11]	SPBC3D6.14c/1.4e-11/[GO] KOG4157 beta-1,6-N-acetylglucosaminyltransferase, contains WSC domain	PTHR34572/1.9E-44/--	NA
CL2836.Contig6_All	984	0.26	2.73	3.39232	6.53e-08	Up	5.18e-09	gi|902134192|gb|KNA04388.1|/1.2e-67/hypothetical protein SOVF_200270 isoform A [Spinacia oleracea]	gi|406609915|dbj|AB624413.1|/3.50519843148568e-15/Dianthus caryophyllus DNA, microsatellite:GS0433	sp|Q9M2S6|SDIR1_ARATH/3.4e-07/E3 ubiquitin-protein ligase SDIR1 OS=Arabidopsis thaliana GN=SDIR1 PE=1 SV=1	lja:Lj0g3v0083209.2/5.9e-07/Lj0g3v0083209.2; -; K16283 E3 ubiquitin-protein ligase SDIR1 [EC:2.3.2.27]	At1g04790/9.7e-41/[O] KOG0800 FOG: Predicted E3 ubiquitin ligase	PF17123/5.6E-7/RING-like zinc finger	NA
Unigene11248_All	728	0.38	3.99	3.39232	5.61e-08	Up	4.43e-09	gi|731313164|ref|XP_010678568.1|/4.5e-38/PREDICTED: uncharacterized protein LOC104894097 [Beta vulgaris subsp. vulgaris]	NA	NA	osa:4335569/2.0e-15/uncharacterized LOC4335569; K15255 ATP-dependent DNA helicase PIF1 [EC:3.6.4.12]	CE21950/1.7e-10/[D] KOG0987 DNA helicase PIF1/RRM3	NA	NA
Unigene5950_All	1248	0.86	8.99	3.38591	3.82e-31	Up	7.49e-33	gi|731319755|ref|XP_010670442.1|/3.2e-121/PREDICTED: annexin D4 [Beta vulgaris subsp. vulgaris] >gi|870866050|gb|KMT17069.1| hypothetical protein BVRB_2g041260 [Beta vulgaris subsp. vulgaris]	NA	sp|Q9ZVJ6|ANXD4_ARATH/3.5e-81/Annexin D4 OS=Arabidopsis thaliana GN=ANN4 PE=2 SV=1	gmx:100796623/8.1e-102/ANN11; annexin D4-like; K17099 annexin A13	At2g38750/9.3e-81/[U] KOG0819 Annexin	PTHR10502:SF104/3.1E-141/--	biological_process:GO:0050896//response to stimulus;molecular_function:GO:0005544//calcium-dependent phospholipid binding;GO:0005509//calcium ion binding;
Unigene14624_All	769	0.18	1.88	3.38466	0.000320787	Up	4.5e-05	gi|118175405|gb|ABK76265.1|/1.1e-130/beta-amyrin synthase [Vaccaria hispanica]	gi|83638480|gb|DQ311663.1|/0/Gypsophila paniculata beta-amyrin synthase (bAS) mRNA, partial cds	sp|O82140|BAMS1_PANGI/8.6e-115/Beta-Amyrin Synthase 1 OS=Panax ginseng GN=OSCPNY1 PE=1 SV=1	bvg:104908690/2.1e-116/beta-amyrin synthase-like; K15813 beta-amyrin synthase [EC:5.4.99.39]	At1g78950/4.2e-100/[I] KOG0497 Oxidosqualene-lanosterol cyclase and related proteins	PTHR11764/1.5E-172/--	molecular_function:GO:0016866//intramolecular transferase activity;
Unigene8098_All	2676	0.24	2.5	3.38082	3.96e-19	Up	1.31e-20	gi|310753565|gb|ADP20179.1|/5.9e-27/gag-pol polyprotein [Silene latifolia]	NA	NA	NA	NA	NA	NA
CL5111.Contig2_All	1973	3.89	40.36	3.37508	2.34e-225	Up	4.71e-228	gi|902100020|gb|KNA03498.1|/6.8e-291/hypothetical protein SOVF_208660 [Spinacia oleracea]	gi|731339836|ref|XM_010682771.1|/0/PREDICTED: Beta vulgaris subsp. vulgaris prolycopene isomerase, chloroplastic (LOC104896077), mRNA	sp|Q2VEX9|CRTSO_DAUCA/1.5e-57/Prolycopene isomerase, chloroplastic OS=Daucus carota GN=CRTISO PE=2 SV=1	csv:101212850/9.6e-57/prolycopene isomerase, chloroplastic; K09835 prolycopene isomerase [EC:5.2.1.13]	At1g57770/2.6e-263/[H] KOG4254 Phytoene desaturase	PF01593/1.3E-21/Flavin containing amine oxidoreductase	biological_process:GO:0055114//oxidation-reduction process;molecular_function:GO:0016491//oxidoreductase activity;
Unigene18861_All	405	1.76	18.24	3.37346	2.82e-18	Up	9.91e-20	gi|700211373|gb|KGN66469.1|/4.8e-58/hypothetical protein Csa_1G612925 [Cucumis sativus]	gi|661902235|dbj|AB906519.1|/1.23886080507596e-90/Zanthoxylum ailanthoides CENH3 gene for putative histone H3, partial cds, haplotype: 3	sp|Q6LBE3|H32_ASPOF/3.3e-57/Histone H3.2 OS=Asparagus officinalis PE=2 SV=3	cmo:103500030/3.4e-57/histone H3.v1-like; K11253 histone H3	At3g27360/8.8e-57/[B] KOG1745 Histones H3 and H4	PF00125/1.0E-39/Core histone H2A/H2B/H3/H4	cellular_component:GO:0005634//nucleus;GO:0000786//nucleosome;molecular_function:GO:0003677//DNA binding;GO:0046982//protein heterodimerization activity;
CL6404.Contig1_All	3952	0.27	2.79	3.36923	6.1e-32	Up	1.16e-33	gi|902177316|gb|KNA08940.1|/0.0e+00/hypothetical protein SOVF_157880 [Spinacia oleracea]	gi|731350658|ref|XM_010688315.1|/0/PREDICTED: Beta vulgaris subsp. vulgaris sister chromatid cohesion protein PDS5 homolog A-B (LOC104900795), mRNA	sp|O04716|MSH6_ARATH/3.9e-09/DNA mismatch repair protein MSH6 OS=Arabidopsis thaliana GN=MSH6 PE=1 SV=2	bvg:104900795/0.0e+00/sister chromatid cohesion protein PDS5 homolog A-B; K11267 sister chromatid cohesion protein PDS5	At5g47690/5.8e-246/[D] KOG1525 Sister chromatid cohesion complex Cohesin, subunit PDS5	PTHR12663:SF0/6.0E-276/--	NA
Unigene22807_All	525	0.56	5.75	3.36006	5.61e-08	Up	4.43e-09	gi|731321546|ref|XP_010671410.1|/3.7e-10/PREDICTED: uncharacterized protein LOC104888213 [Beta vulgaris subsp. vulgaris] >gi|870864911|gb|KMT15978.1| hypothetical protein BVRB_3g051610 [Beta vulgaris subsp. vulgaris]	NA	NA	NA	NA	NA	NA
CL5728.Contig5_All	1980	0.71	7.28	3.35805	9.48e-41	Up	1.4e-42	gi|902201711|gb|KNA14043.1|/3.4e-213/hypothetical protein SOVF_111150 [Spinacia oleracea]	gi|731397295|ref|XM_010654526.1|/0/PREDICTED: Vitis vinifera bifunctional aspartate aminotransferase and glutamate/aspartate-prephenate aminotransferase (LOC100245826), transcript variant X2, mRNA	sp|E9L7A5|PAT_PETHY/2.9e-199/Bifunctional aspartate aminotransferase and glutamate/aspartate-prephenate aminotransferase OS=Petunia hybrida PE=1 SV=1	bvg:104908254/1.4e-209/bifunctional aspartate aminotransferase and glutamate/aspartate-prephenate aminotransferase; K15849 bifunctional aspartate aminotransferase and glutamate/aspartate-prephenate aminotransferase [EC:2.6.1.1 2.6.1.78 2.6.1.79]	At2g22250/3.9e-182/[E] KOG0257 Kynurenine aminotransferase, glutamine transaminase K	PF00155/5.8E-72/Aminotransferase class I and II	biological_process:GO:0009058//biosynthetic process;molecular_function:GO:0003824//catalytic activity;GO:0030170//pyridoxal phosphate binding;
CL137.Contig3_All	437	0.52	5.33	3.35755	4.3e-06	Up	4.36e-07	NA	gi|663673457|emb|HG975451.1|/3.23701743281968e-12/Solanum pennellii chromosome ch12, complete genome	NA	NA	NA	NA	NA
Unigene5455_All	555	0.5	5.12	3.35614	3.55e-08	Up	2.73e-09	NA	gi|513126902|gb|AC254575.1|/1.51328128129128e-06/Capsella rubella clone JGIBPHG-21D2, complete sequence	NA	NA	NA	NA	NA
CL2744.Contig3_All	834	0.86	8.76	3.34852	1.17e-19	Up	3.8e-21	gi|902228444|gb|KNA21098.1|/8.4e-33/hypothetical protein SOVF_046200 [Spinacia oleracea]	gi|694402563|ref|XM_009377995.1|/4.83749446764072e-28/PREDICTED: Pyrus x bretschneideri gibberellin-regulated protein 4-like (LOC103964979), mRNA	sp|Q6NMQ7|GASA6_ARATH/1.3e-31/Gibberellin-regulated protein 6 OS=Arabidopsis thaliana GN=GASA6 PE=3 SV=1	nnu:104608881/3.3e-27/N-acetylglucosaminyl-phosphatidylinositol biosynthetic protein gpi1-like; K03860 phosphatidylinositol glycan, class Q	At1g74670/3.4e-31/[R] LSE0474 A Gibberellin-regulated protein	NA	NA
CL8140.Contig2_All	470	0.79	8	3.34008	1.31e-09	Up	8.63e-11	gi|761631495|gb|AJP62148.1|/2.6e-15/ribosomal protein L14 (chloroplast) [Dianthus longicalyx]	gi|761631436|gb|KM668208.1|/9.13134400760423e-58/Dianthus longicalyx chloroplast, complete genome	sp|Q09G09|RK14_PLAOC/3.0e-17/50S ribosomal protein L14, chloroplastic OS=Platanus occidentalis GN=rpl14 PE=3 SV=1	pda:8890548/5.7e-16/rpl14, PhdaC_p059; 50S ribosomal protein L14; K02874 large subunit ribosomal protein L14	AtCh058/5.7e-15/[J] KOG0901 60S ribosomal protein L14/L17/L23	NA	biological_process:GO:0006412//translation;cellular_component:GO:0015934//large ribosomal subunit;GO:0009507//chloroplast;molecular_function:GO:0003735//structural constituent of ribosome;GO:0019843//rRNA binding;
CL3566.Contig4_All	895	0.55	5.56	3.33758	2.05e-13	Up	9.93e-15	gi|566187240|ref|XP_002313866.2|/2.8e-18/hypothetical protein POPTR_0009s10030g [Populus trichocarpa] >gi|550331421|gb|EEE87821.2| hypothetical protein POPTR_0009s10030g [Populus trichocarpa]	NA	sp|Q9FPQ6|GP1_CHLRE/1.8e-10/Vegetative cell wall protein gp1 OS=Chlamydomonas reinhardtii GN=GP1 PE=1 SV=1	bvg:104900765/1.5e-12/formin-A-like; K05747 Wiskott-Aldrich syndrome protein	Hs4505285/1.8e-17/[WV] KOG1216 von Willebrand factor and related coagulation proteins	PR01217/5.5E-11/Proline rich extensin signature	NA
Unigene11752_All	740	0.38	3.82	3.3295	1.02e-07	Up	8.26e-09	gi|731317924|ref|XP_010669446.1|/8.7e-74/PREDICTED: replication protein A 32 kDa subunit A-like [Beta vulgaris subsp. vulgaris] >gi|870866808|gb|KMT17727.1| hypothetical protein BVRB_2g034790 [Beta vulgaris subsp. vulgaris]	NA	sp|Q9ZQ19|RFA2A_ARATH/1.2e-36/Replication protein A 32 kDa subunit A OS=Arabidopsis thaliana GN=RPA2A PE=1 SV=2	bvg:104886674/1.5e-74/replication protein A 32 kDa subunit A-like; K10739 replication factor A2	At2g24490/2.5e-33/[L] KOG3108 Single-stranded DNA-binding replication protein A (RPA), medium (30 kD) subunit	PF08784/5.2E-17/Replication protein A C terminal	biological_process:GO:0006281//DNA repair;GO:0006260//DNA replication;GO:0006310//DNA recombination;cellular_component:GO:0005634//nucleus;molecular_function:GO:0003677//DNA binding;
CL2745.Contig2_All	807	1.65	16.51	3.3228	2.57e-35	Up	4.42e-37	gi|731312222|ref|XP_010673141.1|/1.3e-65/PREDICTED: jasmonate O-methyltransferase-like [Beta vulgaris subsp. vulgaris] >gi|870869989|gb|KMT20734.1| hypothetical protein BVRB_1g007070 [Beta vulgaris subsp. vulgaris]	NA	sp|Q9AR07|JMT_ARATH/1.6e-42/Jasmonate O-methyltransferase OS=Arabidopsis thaliana GN=JMT PE=1 SV=3	bvg:104889579/2.1e-66/jasmonate O-methyltransferase-like; K08241 jasmonate O-methyltransferase [EC:2.1.1.141]	At1g19640/4.2e-42/[QV] LSE0351 A S-adenosyl-L-methionine:carboxyl methyltransferase	PTHR31009/3.8E-81/--	NA
CL1051.Contig1_All	941	1.5	15	3.32193	4.96e-38	Up	7.87e-40	gi|593693776|ref|XP_007147409.1|/5.3e-76/hypothetical protein PHAVU_006G122000g [Phaseolus vulgaris] >gi|561020632|gb|ESW19403.1| hypothetical protein PHAVU_006G122000g [Phaseolus vulgaris]	gi|596202418|ref|XM_007223651.1|/1.03756525080186e-119/Prunus persica hypothetical protein (PRUPE_ppa013047mg) mRNA, complete cds	sp|Q9FE62|YLS8_ARATH/9.7e-76/Thioredoxin-like protein YLS8 OS=Arabidopsis thaliana GN=YLS8 PE=2 SV=1	aip:107629610/1.2e-76/thioredoxin-like protein YLS8; K12859 U5 snRNP protein, DIM1 family	At5g08290/2.6e-75/[AD] KOG3414 Component of the U4/U6.U5 snRNP/mitosis protein DIM1	PTHR12052/3.8E-131/--	biological_process:GO:0000245//spliceosomal complex assembly;cellular_component:GO:0005681//spliceosomal complex;GO:0005682//U5 snRNP;GO:0005737//cytoplasm;GO:0046540//U4/U6 x U5 tri-snRNP complex;
CL7590.Contig4_All	2459	0.34	3.36	3.30485	1.76e-23	Up	4.71e-25	gi|902212776|gb|KNA17080.1|/4.5e-159/hypothetical protein SOVF_081870 [Spinacia oleracea]	gi|731321635|ref|XM_010673158.1|/1.03875248076375e-88/PREDICTED: Beta vulgaris subsp. vulgaris O-acyltransferase WSD1-like (LOC104888253), transcript variant X2, mRNA	sp|Q93ZR6|WSD1_ARATH/1.4e-94/O-acyltransferase WSD1 OS=Arabidopsis thaliana GN=WSD1 PE=2 SV=1	bna:106451554/4.1e-97/O-acyltransferase WSD1-like; K15406 wax-ester synthase / diacylglycerol O-acyltransferase [EC:2.3.1.75 2.3.1.20]	At5g53390/1.1e-120/[R] LSE0421 A Uncharacterized protein, contains Condensation domain	PTHR31650/6.5E-197/--	NA
CL392.Contig1_All	450	0.33	3.26	3.30433	0.000567517	Up	8.41e-05	gi|902214226|gb|KNA17447.1|/2.1e-30/hypothetical protein SOVF_079700 [Spinacia oleracea]	NA	sp|Q8W474|DRL7_ARATH/3.5e-15/Probable disease resistance protein At1g58390 OS=Arabidopsis thaliana GN=At1g58390 PE=2 SV=4	fve:101290932/8.9e-19/disease resistance protein RPM1-like; K13457 disease resistance protein RPM1	NA	PTHR23155/3.1E-36/--	NA
Unigene16881_All	1449	0.32	3.15	3.29921	1.24e-12	Up	6.34e-14	gi|1000961992|ref|XP_015575883.1|/2.6e-13/PREDICTED: NADH dehydrogenase [ubiquinone] flavoprotein 2, mitochondrial isoform X2 [Ricinus communis]	NA	sp|O22769|NDUV2_ARATH/5.6e-14/NADH dehydrogenase [ubiquinone] flavoprotein 2, mitochondrial OS=Arabidopsis thaliana GN=At4g02580 PE=2 SV=3	rcu:8274725/4.3e-14/NADH dehydrogenase [ubiquinone] flavoprotein 2, mitochondrial; K03943 NADH dehydrogenase (ubiquinone) flavoprotein 2 [EC:1.6.5.3 1.6.99.3]	At4g02580/3.0e-14/[C] KOG3196 NADH:ubiquinone oxidoreductase, NDUFV2/24 kD subunit	NA	NA
Unigene19013_All	534	0.25	2.45	3.29278	0.000378574	Up	5.42e-05	gi|727533547|ref|XP_010441263.1|/6.2e-21/PREDICTED: DNA-directed RNA polymerases II, IV and V subunit 12-like [Camelina sativa]	gi|923738136|ref|XR_001275171.1|/1.40214910949103e-31/PREDICTED: Brassica napus uncharacterized LOC106375011 (LOC106375011), ncRNA	sp|Q9FLM8|NRPBC_ARATH/3.0e-21/DNA-directed RNA polymerases II, IV and V subunit 12 OS=Arabidopsis thaliana GN=NRPB12 PE=1 SV=1	sind:105176897/8.7e-21/DNA-directed RNA polymerases II, IV and V subunit 12; K03009 DNA-directed RNA polymerases I, II, and III subunit RPABC4	At5g41010/7.9e-21/[K] KOG3507 DNA-directed RNA polymerase, subunit RPB7.0	SM00659/3.8E-25/RNA polymerase subunit CX	biological_process:GO:0006360//transcription from RNA polymerase I promoter;GO:0006366//transcription from RNA polymerase II promoter;GO:0006383//transcription from RNA polymerase III promoter;cellular_component:GO:0005665//DNA-directed RNA polymerase II, core complex;GO:0005666//DNA-directed RNA polymerase III complex;GO:0005736//DNA-directed RNA polymerase I complex;molecular_function:GO:000367…
Unigene9258_All	853	0.24	2.35	3.29155	1.38e-05	Up	1.51e-06	gi|359372825|gb|AEV42258.1|/1.2e-103/hypothetical protein [Beta vulgaris]	NA	NA	pda:103708605/1.2e-32/eIF-2-alpha kinase GCN2; K16196 eukaryotic translation initiation factor 2-alpha kinase 4 [EC:2.7.11.1]	At3g31970/4.4e-66/[R] KOG0017 FOG: Transposon-encoded proteins with TYA, reverse transcriptase, integrase domains in various combinations	PS50994/11.361/Integrase catalytic domain profile.	NA
CL668.Contig4_All	3465	0.87	8.51	3.29007	8.82e-83	Up	5.94e-85	gi|923764772|ref|XP_013677954.1|/6.9e-12/PREDICTED: probable pectate lyase 20 [Brassica napus]	gi|663673442|emb|HG975443.1|/9.90403451604247e-06/Solanum pennellii chromosome ch04, complete genome	sp|Q93WF1|PLY20_ARATH/7.8e-14/Probable pectate lyase 20 OS=Arabidopsis thaliana GN=At5g48900 PE=2 SV=1	bvg:104899452/1.1e-12/probable pectate lyase 8; K01728 pectate lyase [EC:4.2.2.2]	At5g48900/2.1e-13/[M] LSE0348 A Pectate lyase	NA	biological_process:GO:0045490//pectin catabolic process;molecular_function:GO:0046872//metal ion binding;GO:0030570//pectate lyase activity;
CL4319.Contig9_All	2788	0.09	0.88	3.28951	1.2e-07	Up	9.82e-09	NA	gi|747056546|ref|XR_847581.1|/1.01399422098664e-14/PREDICTED: Sesamum indicum uncharacterized LOC105159240 (LOC105159240), transcript variant X8, ncRNA	NA	NA	NA	NA	NA
Unigene21331_All	793	0.26	2.54	3.28824	1.38e-05	Up	1.51e-06	gi|902167411|gb|KNA07369.1|/1.4e-56/hypothetical protein SOVF_172460 isoform B [Spinacia oleracea]	NA	NA	NA	NA	NA	NA
CL3408.Contig1_All	600	1.19	11.61	3.28633	7.96e-18	Up	2.87e-19	gi|731313585|ref|XP_010680967.1|/2.3e-48/PREDICTED: abscisic stress-ripening protein 2-like [Beta vulgaris subsp. vulgaris] >gi|870868763|gb|KMT19566.1| hypothetical protein BVRB_1g011850 [Beta vulgaris subsp. vulgaris]	gi|951020813|ref|XM_014657014.1|/2.65415467944001e-29/PREDICTED: Vigna radiata var. radiata POU domain, class 4, transcription factor 1-like (LOC106771109), mRNA	sp|P37219|ASR2_SOLLC/8.1e-36/Abscisic stress-ripening protein 2 OS=Solanum lycopersicum GN=ASR2 PE=4 SV=1	NA	NA	PTHR33801:SF7/1.7E-43/--	biological_process:GO:0006950//response to stress;
Unigene11230_All	1044	0.72	7.02	3.2854	9.92e-20	Up	3.19e-21	gi|147811281|emb|CAN61230.1|/8.2e-110/hypothetical protein VITISV_010115 [Vitis vinifera]	NA	sp|P92519|M810_ARATH/2.0e-53/Uncharacterized mitochondrial protein AtMg00810 OS=Arabidopsis thaliana GN=AtMg00810 PE=4 SV=1	bna:106454220/6.8e-78/methionine aminopeptidase 2B-like; K01265 methionyl aminopeptidase [EC:3.4.11.18]	At1g27285/2.1e-102/[R] KOG0017 FOG: Transposon-encoded proteins with TYA, reverse transcriptase, integrase domains in various combinations	PTHR11439:SF185/3.4E-116/--	NA
CL3998.Contig3_All	461	1	9.71	3.27947	2.96e-11	Up	1.71e-12	gi|731338866|ref|XP_010680546.1|/3.1e-21/PREDICTED: uncharacterized protein LOC104895674 [Beta vulgaris subsp. vulgaris] >gi|870857225|gb|KMT08785.1| hypothetical protein BVRB_6g135090 [Beta vulgaris subsp. vulgaris]	NA	NA	NA	NA	PTHR34064/3.0E-25/--	cellular_component:GO:0016020//membrane;
CL293.Contig2_All	2749	0.31	2.99	3.26981	1.76e-23	Up	4.71e-25	gi|902207529|gb|KNA15727.1|/1.9e-25/hypothetical protein SOVF_095400 [Spinacia oleracea]	NA	sp|O82709|CALX_PEA/1.6e-06/Calnexin homolog OS=Pisum sativum PE=1 SV=1	mus:103968499/3.7e-06/calnexin homolog; K08054 calnexin	NA	NA	molecular_function:GO:0003824//catalytic activity;
Unigene29313_All	366	0.64	6.15	3.26444	1.38e-05	Up	1.51e-06	gi|731332207|ref|XP_010677078.1|/4.1e-24/PREDICTED: peroxisomal acyl-coenzyme A oxidase 1 [Beta vulgaris subsp. vulgaris] >gi|870860421|gb|KMT11757.1| hypothetical protein BVRB_5g104610 [Beta vulgaris subsp. vulgaris]	NA	sp|O65202|ACOX1_ARATH/6.5e-20/Peroxisomal acyl-coenzyme A oxidase 1 OS=Arabidopsis thaliana GN=ACX1 PE=1 SV=1	bvg:104892778/6.8e-25/peroxisomal acyl-coenzyme A oxidase 1; K00232 acyl-CoA oxidase [EC:1.3.3.6]	At2g35690/5.4e-21/[I] KOG0136 Acyl-CoA oxidase	PF14749/3.9E-11/Acyl-coenzyme A oxidase N-terminal	biological_process:GO:0033539//fatty acid beta-oxidation using acyl-CoA dehydrogenase;GO:0055088//lipid homeostasis;cellular_component:GO:0005777//peroxisome;molecular_function:GO:0009055//electron carrier activity;GO:0052890//oxidoreductase activity, acting on the CH-CH group of donors, with a flavin as acceptor;GO:0050660//flavin adenine dinucleotide binding;GO:0000062//fatty-acyl-CoA binding;G…
CL2023.Contig1_All	1678	0.67	6.3	3.23312	2.49e-28	Up	5.41e-30	gi|731312253|ref|XP_010673275.1|/7.9e-14/PREDICTED: jasmonate-induced protein homolog [Beta vulgaris subsp. vulgaris] >gi|731312255|ref|XP_010673282.1| PREDICTED: jasmonate-induced protein homolog [Beta vulgaris subsp. vulgaris] >gi|870870002|gb|KMT20747.1| hypothetical protein BVRB_1g007190 [Beta vulgaris subsp. vulgaris]	gi|3288179|emb|Z98758.1|/5.96945820571987e-25/Dianthus caryophyllus anthranilate N-hydroxycinnamoyl/benzoyltransferase gene	NA	NA	NA	NA	NA
CL3992.Contig2_All	1496	0.23	2.16	3.23133	7.69e-09	Up	5.51e-10	gi|923730551|ref|XP_013667904.1|/1.1e-62/PREDICTED: tropinone reductase-like isoform X1 [Brassica napus] >gi|923730554|ref|XP_013667905.1| PREDICTED: tropinone reductase-like isoform X1 [Brassica napus]	NA	sp|P50162|TRN1_DATST/5.5e-49/Tropinone reductase 1 OS=Datura stramonium GN=TR1 PE=1 SV=1	bna:106446964/1.8e-63/tropinone reductase-like; K08081 tropinone reductase I [EC:1.1.1.206]	At2g29170/1.9e-51/[R] KOG0725 Reductases with broad range of substrate specificities	PTHR24322:SF385/7.9E-54/--	NA
CL3733.Contig2_All	807	0.26	2.42	3.21842	2.47e-05	Up	2.81e-06	gi|902219914|gb|KNA18451.1|/2.2e-86/hypothetical protein SOVF_070620 [Spinacia oleracea]	NA	sp|P0CV95|NES2_FRAAN/3.5e-74/(3S,6E)-nerolidol synthase 2, chloroplastic/mitochondrial OS=Fragaria ananassa PE=1 SV=1	bvg:104901071/2.8e-79/(3S,6E)-nerolidol synthase 1-like; K15086 (3S)-linalool synthase [EC:4.2.3.25]	At1g61680/3.1e-61/[QV] LSE0352 A Terpene synthase/cyclase	PTHR31225/2.2E-120/--	NA
Unigene6221_All	1342	0.3	2.79	3.21723	3.21e-10	Up	2.01e-11	gi|147805035|emb|CAN66863.1|/3.5e-129/hypothetical protein VITISV_013500 [Vitis vinifera]	NA	sp|P10978|POLX_TOBAC/7.1e-56/Retrovirus-related Pol polyprotein from transposon TNT 1-94 OS=Nicotiana tabacum PE=2 SV=1	thj:104808371/6.7e-78/uncharacterized LOC104808371; K12447 UDP-sugar pyrophosphorylase [EC:2.7.7.64]	At1g27285/2.4e-119/[R] KOG0017 FOG: Transposon-encoded proteins with TYA, reverse transcriptase, integrase domains in various combinations	PTHR11439:SF185/1.1E-160/--	NA
CL2695.Contig1_All	1683	0.31	2.82	3.18536	2.05e-13	Up	9.93e-15	gi|731313208|ref|XP_010678935.1|/1.9e-23/PREDICTED: uncharacterized protein LOC104894414 [Beta vulgaris subsp. vulgaris]	NA	NA	NA	NA	PTHR34194/8.1E-20/--	NA
CL712.Contig3_All	2307	0.75	6.8	3.18057	3.45e-42	Up	4.85e-44	gi|902211141|gb|KNA16630.1|/0.0e+00/hypothetical protein SOVF_087510 isoform A [Spinacia oleracea]	gi|719986131|ref|XM_010253306.1|/1.72416544680538e-46/PREDICTED: Nelumbo nucifera respiratory burst oxidase homolog protein A-like (LOC104593461), mRNA	sp|O48538|RBOHF_ARATH/6.2e-310/Respiratory burst oxidase homolog protein F OS=Arabidopsis thaliana GN=RBOHF PE=1 SV=1	bvg:104892228/0.0e+00/respiratory burst oxidase homolog protein A-like; K13447 respiratory burst oxidase [EC:1.6.3.- 1.11.1.-]	At1g64060/7.0e-300/[PQ] KOG0039 Ferric reductase, NADH/NADPH oxidase and related proteins	PTHR11972:SF69/0.0/--	biological_process:GO:0098869//cellular oxidant detoxification;GO:0055114//oxidation-reduction process;cellular_component:GO:0016021//integral component of membrane;molecular_function:GO:0050664//oxidoreductase activity, acting on NAD(P)H, oxygen as acceptor;GO:0005509//calcium ion binding;GO:0004601//peroxidase activity;
CL1674.Contig3_All	1367	1.07	9.69	3.17889	8.78e-35	Up	1.53e-36	gi|731342558|ref|XP_010682454.1|/3.2e-130/PREDICTED: serine carboxypeptidase-like 18 isoform X1 [Beta vulgaris subsp. vulgaris]	NA	sp|Q9SQX6|SCP7_ARATH/1.3e-105/Serine carboxypeptidase-like 7 OS=Arabidopsis thaliana GN=SCPL7 PE=2 SV=1	bvg:104897293/5.3e-131/serine carboxypeptidase-like 18; K16296 serine carboxypeptidase-like clade I [EC:3.4.16.-]	At3g10450/3.5e-105/[OE] KOG1282 Serine carboxypeptidases (lysosomal cathepsin A)	PF00450/2.3E-111/Serine carboxypeptidase	NA
CL101.Contig1_All	1861	0.6	5.35	3.1565	6.1e-27	Up	1.41e-28	gi|703099021|ref|XP_010096539.1|/1.1e-247/Alanine aminotransferase 2 [Morus notabilis] >gi|587875550|gb|EXB64659.1| Alanine aminotransferase 2 [Morus notabilis]	gi|731401649|ref|XM_002265258.3|/0/PREDICTED: Vitis vinifera alanine aminotransferase 2 (LOC100241156), mRNA	sp|Q9LDV4|ALAT2_ARATH/3.2e-240/Alanine aminotransferase 2, mitochondrial OS=Arabidopsis thaliana GN=ALAAT2 PE=2 SV=1	pmum:103327553/2.1e-247/alanine aminotransferase 2, mitochondrial-like; K00814 alanine transaminase [EC:2.6.1.2]	At1g72330/8.6e-240/[E] KOG0258 Alanine aminotransferase	PTHR11751:SF369/1.4E-304/--	biological_process:GO:0009058//biosynthetic process;molecular_function:GO:0008483//transaminase activity;GO:0030170//pyridoxal phosphate binding;
Unigene9444_All	711	0.5	4.38	3.13093	7.94e-08	Up	6.36e-09	NA	gi|390979560|dbj|AB688111.1|/1.50463139284137e-12/Dianthus caryophyllus DcGSTF2 gene for glutathione S-transferase like protein, complete cds	NA	NA	NA	NA	NA
Unigene2048_All	1469	1.18	10.21	3.11312	8.06e-39	Up	1.25e-40	gi|731374485|ref|XP_010666979.1|/4.5e-53/PREDICTED: transcription factor bHLH18-like [Beta vulgaris subsp. vulgaris]	NA	sp|Q8S3F1|BH020_ARATH/1.0e-39/Transcription factor NAI1 OS=Arabidopsis thaliana GN=NAI1 PE=2 SV=1	fve:101299702/1.4e-12/transcription factor MYC2; K13422 transcription factor MYC2	At2g22770/1.5e-37/[KT] LSE0107 A bHLH transcription factor	PTHR23042:SF25/1.6E-61/--	NA
CL1469.Contig4_All	625	0.67	5.75	3.10133	2.37e-09	Up	1.6e-10	gi|731344599|ref|XP_010683507.1|/3.5e-07/PREDICTED: SAFB-like transcription modulator [Beta vulgaris subsp. vulgaris] >gi|731344601|ref|XP_010683508.1| PREDICTED: SAFB-like transcription modulator [Beta vulgaris subsp. vulgaris] >gi|731344603|ref|XP_010683509.1| PREDICTED: SAFB-like transcription modulator [Beta vulgaris subsp. vulgaris] >gi|870854796|gb|KMT06544.1| hypothetical protein BVRB_7g15…	gi|390979560|dbj|AB688111.1|/2.08217298757013e-50/Dianthus caryophyllus DcGSTF2 gene for glutathione S-transferase like protein, complete cds	NA	NA	NA	NA	NA
Unigene16797_All	1275	0.63	5.4	3.09954	9.08e-18	Up	3.29e-19	gi|743823278|ref|XP_011021916.1|/3.0e-138/PREDICTED: 2-isopropylmalate synthase 2, chloroplastic-like [Populus euphratica]	gi|823244477|ref|XR_001128048.1|/4.51234114347432e-25/PREDICTED: Gossypium raimondii 2-isopropylmalate synthase 2, chloroplastic-like (LOC105776650), transcript variant X2, misc_RNA	sp|Q9C550|LEU12_ARATH/4.6e-137/2-isopropylmalate synthase 2, chloroplastic OS=Arabidopsis thaliana GN=IPMS2 PE=1 SV=1	cit:102620455/3.5e-137/2-isopropylmalate synthase 1, chloroplastic-like; K01649 2-isopropylmalate synthase [EC:2.3.3.13]	At1g74040/1.2e-136/[E] KOG2367 Alpha-isopropylmalate synthase/homocitrate synthase	PS50991/41.733/Pyruvate carboxyltransferase domain.	biological_process:GO:0019752//carboxylic acid metabolic process;molecular_function:GO:0046912//transferase activity, transferring acyl groups, acyl groups converted into alkyl on transfer;
CL2310.Contig6_All	1916	0.23	1.96	3.09115	1.78e-10	Up	1.09e-11	gi|902193949|gb|KNA12420.1|/9.8e-101/hypothetical protein SOVF_126120 isoform A [Spinacia oleracea]	gi|590605462|ref|XM_007020430.1|/6.54914708903925e-55/Theobroma cacao Nicotinate/nicotinamide mononucleotide adenyltransferase isoform 1 (TCM_030635) mRNA, complete cds	sp|F4K687|NMNAT_ARATH/3.0e-84/Nicotinamide mononucleotide adenylyltransferase OS=Arabidopsis thaliana GN=NMNAT PE=2 SV=1	bvg:104886858/1.7e-98/nicotinamide mononucleotide adenylyltransferase; K06210 nicotinamide mononucleotide adenylyltransferase [EC:2.7.7.1 2.7.7.18]	YLR328w/8.5e-41/[H] KOG3199 Nicotinamide mononucleotide adenylyl transferase	PF00808/2.5E-22/Histone-like transcription factor (CBF/NF-Y) and archaeal histone	biological_process:GO:0009435//NAD biosynthetic process;molecular_function:GO:0000309//nicotinamide-nucleotide adenylyltransferase activity;GO:0005524//ATP binding;GO:0004515//nicotinate-nucleotide adenylyltransferase activity;
CL3980.Contig1_All	684	0.27	2.3	3.0906	0.00017946	Up	2.4e-05	gi|302835796|ref|XP_002949459.1|/8.5e-07/hypothetical protein VOLCADRAFT_80692 [Volvox carteri f. nagariensis] >gi|300265286|gb|EFJ49478.1| hypothetical protein VOLCADRAFT_80692 [Volvox carteri f. nagariensis]	NA	sp|P18616|NRPB1_ARATH/6.3e-08/DNA-directed RNA polymerase II subunit 1 OS=Arabidopsis thaliana GN=NRPB1 PE=1 SV=3	ats:F775_15342/7.0e-07/DNA-directed RNA polymerase II subunit RPB1; K03006 DNA-directed RNA polymerase II subunit RPB1 [EC:2.7.7.6]	Hs4505939/1.2e-08/[K] KOG0260 RNA polymerase II, large subunit	NA	molecular_function:GO:0016740//transferase activity;
CL3422.Contig3_All	1986	0.19	1.61	3.08299	7.69e-09	Up	5.51e-10	gi|902236711|gb|KNA24509.1|/6.2e-191/hypothetical protein SOVF_015050 [Spinacia oleracea]	gi|731312430|ref|XM_010676578.1|/0/PREDICTED: Beta vulgaris subsp. vulgaris delta-aminolevulinic acid dehydratase, chloroplastic (LOC104890959), mRNA	sp|Q9SFH9|HEM21_ARATH/4.9e-186/Delta-aminolevulinic acid dehydratase 1, chloroplastic OS=Arabidopsis thaliana GN=HEMB1 PE=2 SV=1	bvg:104890959/3.9e-191/delta-aminolevulinic acid dehydratase, chloroplastic; K01698 porphobilinogen synthase [EC:4.2.1.24]	At1g69740/1.3e-185/[H] KOG2794 Delta-aminolevulinic acid dehydratase	SM01004/1.9E-210/Delta-aminolevulinic acid dehydratase	biological_process:GO:0006779//porphyrin-containing compound biosynthetic process;molecular_function:GO:0046872//metal ion binding;GO:0004655//porphobilinogen synthase activity;
Unigene17051_All	1692	1.06	8.97	3.08104	3.47e-39	Up	5.31e-41	gi|823163055|ref|XP_012481458.1|/2.3e-53/PREDICTED: uncharacterized protein LOC105796341 isoform X2 [Gossypium raimondii]	NA	NA	NA	NA	SM00791/9.8E-11/--	NA
CL992.Contig2_All	1001	1.43	12.09	3.07973	2.71e-30	Up	5.49e-32	gi|731356627|ref|XP_010689776.1|/2.1e-70/PREDICTED: fasciclin-like arabinogalactan protein 13 [Beta vulgaris subsp. vulgaris] >gi|870849696|gb|KMT01916.1| hypothetical protein BVRB_9g209410 [Beta vulgaris subsp. vulgaris]	NA	sp|Q9SIL7|FLA6_ARATH/6.7e-59/Fasciclin-like arabinogalactan protein 6 OS=Arabidopsis thaliana GN=FLA6 PE=2 SV=2	atr:105420786/1.1e-16/fasciclin-like arabinogalactan protein 4; K19519 transforming growth factor-beta-induced protein	At2g20520/4.4e-57/[RW] LSE0094 A Arabinogalactan proteins (AGPs)	PF02469/1.6E-18/Fasciclin domain	NA
Unigene5823_All	1994	0.63	5.31	3.07529	1.66e-27	Up	3.75e-29	gi|731311765|ref|XP_010670976.1|/4.3e-184/PREDICTED: cytochrome P450 83B1-like [Beta vulgaris subsp. vulgaris]	gi|778708640|ref|XM_011657949.1|/3.38185289329216e-08/PREDICTED: Cucumis sativus cytochrome P450 71B10-like (LOC101216216), mRNA	sp|P24465|C71A1_PERAE/3.5e-123/Cytochrome P450 71A1 OS=Persea americana GN=CYP71A1 PE=1 SV=2	lja:Lj3g3v1475790.2/1.9e-137/Lj3g3v1475790.2; -; K20617 cytochrome P450 family 71 subfamily A	At4g31500/1.6e-122/[Q] KOG0156 Cytochrome P450 CYP2 subfamily	PTHR24298:SF86/8.3E-256/--	NA
Unigene22421_All	1110	0.24	2.02	3.07325	5.85e-06	Up	6.03e-07	gi|719987198|ref|XP_010251937.1|/5.9e-159/PREDICTED: uncharacterized protein LOC104593668 [Nelumbo nucifera]	NA	sp|P92516|M750_ARATH/2.7e-16/Uncharacterized mitochondrial protein AtMg00750 OS=Arabidopsis thaliana GN=AtMg00750 PE=4 SV=1	fve:101311565/5.6e-139/uncharacterized LOC101311565; K01303 acylaminoacyl-peptidase [EC:3.4.19.1]	At1g42375/2.4e-125/[R] KOG0017 FOG: Transposon-encoded proteins with TYA, reverse transcriptase, integrase domains in various combinations	PTHR24559:SF180/1.7E-122/--	NA
CL4793.Contig1_All	1636	2.99	25.13	3.07119	1.04e-105	Up	5.34e-108	gi|118175407|gb|ABK76266.1|/2.5e-137/triterpene carboxylic acid glucosyltransferase [Vaccaria hispanica]	NA	sp|Q9SYK9|U74E2_ARATH/1.6e-97/UDP-glycosyltransferase 74E2 OS=Arabidopsis thaliana GN=UGT74E2 PE=1 SV=1	sind:105178992/4.4e-116/UDP-glycosyltransferase 74F2-like; K13691 pathogen-inducible salicylic acid glucosyltransferase [EC:2.4.1.-]	At1g05680/4.2e-97/[GC] KOG1192 UDP-glucuronosyl and UDP-glucosyl transferase	PTHR11926:SF213/1.8E-160/--	molecular_function:GO:0016740//transferase activity;
CL2624.Contig2_All	2333	4.11	34.53	3.07064	1.82e-209	Up	3.91e-212	gi|697100255|ref|XP_009590265.1|/0.0e+00/PREDICTED: probable rhamnose biosynthetic enzyme 1 [Nicotiana tomentosiformis] >gi|697100257|ref|XP_009590274.1| PREDICTED: probable rhamnose biosynthetic enzyme 1 [Nicotiana tomentosiformis]	gi|922511163|ref|XM_013736032.1|/0/PREDICTED: Brassica oleracea var. oleracea trifunctional UDP-glucose 4,6-dehydratase/UDP-4-keto-6-deoxy-D-glucose 3,5-epimerase/UDP-4-keto-L-rhamnose-reductase RHM1 (LOC106299996), mRNA	sp|Q9SYM5|RHM1_ARATH/0.0e+00/Probable rhamnose biosynthetic enzyme 1 OS=Arabidopsis thaliana GN=RHM1 PE=1 SV=1	thj:104812303/0.0e+00/trifunctional UDP-glucose 4,6-dehydratase/UDP-4-keto-6-deoxy-D-glucose 3,5-epimerase/UDP-4-keto-L-rhamnose-reductase RHM1; K12450 UDP-glucose 4,6-dehydratase [EC:4.2.1.76]	At1g78570/0.0e+00/[G] KOG0747 Putative NAD+-dependent epimerases	PF16363/8.8E-70/GDP-mannose 4,6 dehydratase	biological_process:GO:0009225//nucleotide-sugar metabolic process;molecular_function:GO:0008460//dTDP-glucose 4,6-dehydratase activity;
Unigene3237_All	1156	0.31	2.6	3.06817	4.44e-08	Up	3.46e-09	gi|870856924|gb|KMT08500.1|/2.2e-55/hypothetical protein BVRB_6g137880 isoform A [Beta vulgaris subsp. vulgaris]	NA	sp|Q9FFW5|PERK8_ARATH/4.8e-08/Proline-rich receptor-like protein kinase PERK8 OS=Arabidopsis thaliana GN=PERK8 PE=1 SV=1	bvg:104895961/6.2e-56/calcium uniporter protein 2, mitochondrial; K20858 calcium uniporter protein, mitochondrial	At4g36820/1.4e-22/[R] KOG2966 Uncharacterized conserved protein	PTHR13462:SF4/1.2E-47/--	cellular_component:GO:0016020//membrane;
Unigene15356_All	675	0.73	6.07	3.05573	4.41e-10	Up	2.79e-11	gi|870853637|gb|KMT05518.1|/2.1e-10/hypothetical protein BVRB_7g176410 isoform B [Beta vulgaris subsp. vulgaris]	NA	NA	NA	At2g27680/2.3e-09/[C] KOG1575 Voltage-gated shaker-like K+ channel, subunit beta/KCNAB	NA	NA
CL1825.Contig1_All	232	1.65	13.65	3.04836	1.87e-06	Up	1.79e-07	NA	gi|733578670|emb|LN713265.1|/1.61113538973813e-12/Cucumis melo genomic chromosome, chr_11	NA	NA	NA	NA	NA
CL2039.Contig7_All	2846	0.33	2.73	3.04836	2.72e-20	Up	8.55e-22	gi|902166880|gb|KNA07287.1|/7.5e-89/hypothetical protein SOVF_173260 [Spinacia oleracea]	NA	sp|Q8RWU5|FBL3_ARATH/3.2e-45/F-box/LRR-repeat protein 3 OS=Arabidopsis thaliana GN=FBL3 PE=2 SV=1	bvg:104890337/5.8e-87/F-box/LRR-repeat protein 3; K10268 F-box and leucine-rich repeat protein 2/20	At5g27920/2.8e-72/[R] KOG1947 Leucine rich repeat proteins, some proteins contain F-box	PTHR24006:SF442/4.4E-44/--	NA
Unigene23335_All	484	0.46	3.79	3.04249	0.00013523	Up	1.76e-05	gi|731337012|ref|XP_010679563.1|/1.5e-42/PREDICTED: probable indole-3-acetic acid-amido synthetase GH3.1 [Beta vulgaris subsp. vulgaris] >gi|870858261|gb|KMT09779.1| hypothetical protein BVRB_6g127590 [Beta vulgaris subsp. vulgaris]	NA	sp|A3BLS0|GH38_ORYSI/4.0e-41/Probable indole-3-acetic acid-amido synthetase GH3.8 OS=Oryza sativa subsp. indica GN=GH3.8 PE=2 SV=2	bvg:104894898/2.5e-43/probable indole-3-acetic acid-amido synthetase GH3.1; K14487 auxin responsive GH3 gene family	At4g37390/2.0e-39/[R] TWOG0166 Auxin-responsive GH3 protein and related proteins	PTHR31901:SF4/2.5E-62/--	NA
CL5762.Contig4_All	608	0.41	3.36	3.03477	2.47e-05	Up	2.81e-06	gi|731314497|ref|XP_010686851.1|/5.7e-55/PREDICTED: uncharacterized protein LOC104901002 [Beta vulgaris subsp. vulgaris] >gi|870868406|gb|KMT19243.1| hypothetical protein BVRB_1g014250 [Beta vulgaris subsp. vulgaris]	gi|731314496|ref|XM_010688549.1|/3.36063612871639e-53/PREDICTED: Beta vulgaris subsp. vulgaris uncharacterized LOC104901002 (LOC104901002), mRNA	NA	NA	NA	PTHR34048:SF1/3.6E-74/--	cellular_component:GO:0016021//integral component of membrane;
CL1316.Contig3_All	692	0.28	2.29	3.03185	0.000179485	Up	2.4e-05	gi|870860604|gb|KMT11912.1|/6.1e-69/hypothetical protein BVRB_5g098770 isoform B [Beta vulgaris subsp. vulgaris]	NA	NA	bvg:104892148/1.0e-69/uncharacterized LOC104892148; K00940 nucleoside-diphosphate kinase [EC:2.7.4.6]	NA	PTHR34837:SF2/6.5E-61/--	NA
CL781.Contig1_All	1308	2.31	18.88	3.03089	8.3e-62	Up	7.68e-64	gi|731352737|ref|XP_010687694.1|/1.4e-135/PREDICTED: WAT1-related protein At4g30420 [Beta vulgaris subsp. vulgaris] >gi|870851486|gb|KMT03533.1| hypothetical protein BVRB_8g192100 [Beta vulgaris subsp. vulgaris]	NA	sp|Q9M0B8|WTR37_ARATH/1.7e-91/WAT1-related protein At4g30420 OS=Arabidopsis thaliana GN=At4g30420 PE=3 SV=1	ats:F775_23930/9.6e-21/Squalene synthetase; K00801 farnesyl-diphosphate farnesyltransferase [EC:2.5.1.21]	At4g30420/4.7e-91/[R] LSE0148 A Nodulin-like protein	PTHR31218/5.3E-176/--	biological_process:GO:0055085//transmembrane transport;cellular_component:GO:0016021//integral component of membrane;molecular_function:GO:0022857//transmembrane transporter activity;
CL3701.Contig2_All	1467	12.01	97.44	3.02028	0	Up	0	gi|731337431|ref|XP_010679785.1|/6.4e-36/PREDICTED: ocs element-binding factor 1-like [Beta vulgaris subsp. vulgaris] >gi|870857938|gb|KMT09464.1| hypothetical protein BVRB_6g129360 [Beta vulgaris subsp. vulgaris]	gi|657991562|ref|XM_008389793.1|/1.90031019452965e-14/PREDICTED: Malus x domestica uncharacterized LOC103450445 (LOC103450445), mRNA	sp|P24068|OCS1_MAIZE/1.2e-16/Ocs element-binding factor 1 OS=Zea mays GN=OBF1 PE=2 SV=2	vra:106769112/2.3e-07/transcription factor HBP-1a-like; K09060 plant G-box-binding factor	At2g18160/6.1e-23/[KR] LSE0037 A R2R3-type MYB transcription factors/VIP1, involved in Agrobacterium VirE2 nuclear import and infectivity	PTHR22952:SF182/3.1E-46/--	biological_process:GO:0050794//regulation of cellular process;GO:0044260//cellular macromolecule metabolic process;GO:0044238//primary metabolic process;
CL6495.Contig1_All	810	0.38	3.07	3.01417	1.87e-06	Up	1.79e-07	gi|147819109|emb|CAN68956.1|/2.0e-47/hypothetical protein VITISV_014193 [Vitis vinifera]	NA	sp|P42735|CDI8_ARATH/2.5e-40/Cadmium-induced protein AS8 OS=Arabidopsis thaliana GN=At4g19070 PE=2 SV=1	NA	NA	PTHR36778/5.8E-62/--	NA
CL5742.Contig2_All	911	3.59	28.91	3.00951	2.39e-64	Up	2.09e-66	gi|970037024|ref|XP_015079863.1|/1.2e-64/PREDICTED: 3-isopropylmalate dehydratase small subunit 3-like [Solanum pennellii]	gi|802582027|ref|XM_012214630.1|/1.17228687799345e-09/PREDICTED: Jatropha curcas 3-isopropylmalate dehydratase small subunit 3-like (LOC105632287), mRNA	sp|Q9ZW85|LEUD3_ARATH/4.1e-63/3-isopropylmalate dehydratase small subunit 3 OS=Arabidopsis thaliana GN=At2g43090 PE=1 SV=1	spen:107023627/2.0e-65/3-isopropylmalate dehydratase small subunit 3-like; K01704 3-isopropylmalate/(R)-2-methylmalate dehydratase small subunit [EC:4.2.1.33 4.2.1.35]	At2g43090/1.1e-62/[E] KOG0454 3-isopropylmalate dehydratase (aconitase superfamily)	PF00694/3.0E-15/Aconitase C-terminal domain	NA
CL6315.Contig2_All	511	0.43	3.45	3.00419	5.56e-05	Up	6.73e-06	gi|731374039|ref|XP_010666838.1|/8.2e-47/PREDICTED: MLP-like protein 43 [Beta vulgaris subsp. vulgaris]	NA	sp|Q941R6|MLP31_ARATH/4.6e-24/MLP-like protein 31 OS=Arabidopsis thaliana GN=MLP31 PE=2 SV=2	NA	At5g28010/7.2e-24/[R] LSE0193 A Major latex protein and related proteins	PTHR31907/6.5E-52/--	biological_process:GO:0050896//response to stimulus;
Unigene19138_All	672	0.47	3.75	2.99616	1.87e-06	Up	1.79e-07	gi|731359016|ref|XP_010691059.1|/2.5e-59/PREDICTED: uncharacterized protein LOC104904496 [Beta vulgaris subsp. vulgaris] >gi|731359018|ref|XP_010691060.1| PREDICTED: uncharacterized protein LOC104904496 [Beta vulgaris subsp. vulgaris] >gi|731359020|ref|XP_010691061.1| PREDICTED: uncharacterized protein LOC104904496 [Beta vulgaris subsp. vulgaris] >gi|731359022|ref|XP_010691062.1| PREDICTED: uncha…	gi|731369645|ref|XM_002284313.2|/1.32134432317289e-62/PREDICTED: Vitis vinifera uncharacterized LOC100262974 (LOC100262974), mRNA	NA	NA	NA	PTHR36712/5.7E-87/--	cellular_component:GO:0016021//integral component of membrane;
Unigene1318_All	998	0.96	7.65	2.99435	9.06e-19	Up	3.07e-20	gi|356544894|ref|XP_003540882.1|/2.3e-53/PREDICTED: uncharacterized protein LOC100786509 [Glycine max] >gi|947076634|gb|KRH25474.1| hypothetical protein GLYMA_12G106000 [Glycine max]	NA	NA	mtr:MTR_7g060420/3.6e-12/transducin/WD-like repeat-protein; K20241 WD repeat-containing protein 44	NA	PTHR23022/1.1E-49/--	NA
CL2098.Contig1_All	2530	0.92	7.31	2.99017	2.72e-47	Up	3.33e-49	gi|902174930|gb|KNA08506.1|/5.4e-208/hypothetical protein SOVF_162000 [Spinacia oleracea]	gi|720073808|ref|XM_010280523.1|/2.096077805641e-155/PREDICTED: Nelumbo nucifera cyclin-dependent kinase F-4-like (LOC104612889), transcript variant X6, mRNA	sp|Q6Z8C8|CDKF4_ORYSJ/3.1e-145/Cyclin-dependent kinase F-4 OS=Oryza sativa subsp. japonica GN=CDKF-4 PE=2 SV=1	bvg:104891643/2.0e-208/cyclin-dependent kinase F-4; K08829 male germ cell-associated kinase [EC:2.7.11.22]	At5g45430/3.1e-139/[T] KOG0661 MAPK related serine/threonine protein kinase	PS00107/-/Protein kinases ATP-binding region signature.	biological_process:GO:0006468//protein phosphorylation;molecular_function:GO:0004674//protein serine/threonine kinase activity;GO:0005524//ATP binding;
Unigene12820_All	573	0.41	3.25	2.98674	7.7e-05	Up	9.57e-06	NA	gi|471178479|gb|AC254330.1|/1.46870906667155e-51/Phaseolus vulgaris clone PV_GBb020-K06, complete sequence	NA	NA	NA	NA	NA
CL746.Contig3_All	1958	0.5	3.95	2.98185	4.91e-20	Up	1.56e-21	gi|902203434|gb|KNA14546.1|/8.4e-15/hypothetical protein SOVF_106500 [Spinacia oleracea]	NA	sp|Q43383|ACCH5_ARATH/8.6e-10/1-aminocyclopropane-1-carboxylate oxidase homolog 5 OS=Arabidopsis thaliana GN=2A6 PE=2 SV=2	NA	At1g03410/2.3e-09/[QR] KOG0143 Iron/ascorbate family oxidoreductases	PTHR10209:SF120/4.3E-18/--	NA
CL6476.Contig3_All	1039	1.57	12.34	2.97451	3.61e-31	Up	7.07e-33	gi|1657948|gb|AAB18227.1|/2.8e-150/MipC [Mesembryanthemum crystallinum]	gi|1657947|gb|U73466.1|MCU73466/0/Mesembryanthemum crystallinum water channel protein MipC mRNA, complete cds	sp|P43286|PIP21_ARATH/6.4e-137/Aquaporin PIP2-1 OS=Arabidopsis thaliana GN=PIP2-1 PE=1 SV=1	bvg:104903241/4.2e-144/aquaporin PIP2-1; K09872 aquaporin PIP	At3g53420/1.7e-136/[G] KOG0223 Aquaporin (major intrinsic protein family)	PS00221/-/MIP family signature.	NA
CL4669.Contig4_All	616	0.32	2.5	2.96578	0.000320745	Up	4.5e-05	gi|719982531|ref|XP_010250479.1|/3.2e-45/PREDICTED: 40S ribosomal protein S27-2 [Nelumbo nucifera]	gi|698566672|ref|XM_009775260.1|/2.56045970254475e-74/PREDICTED: Nicotiana sylvestris 40S ribosomal protein S27-2-like (LOC104223761), mRNA	sp|Q9M2F1|RS272_ARATH/1.5e-45/40S ribosomal protein S27-2 OS=Arabidopsis thaliana GN=RPS27B PE=2 SV=2	egu:105035175/4.9e-44/40S ribosomal protein S27-2; K02978 small subunit ribosomal protein S27e	At3g61110/4.0e-45/[J] KOG1779 40s ribosomal protein S27	NA	biological_process:GO:0006412//translation;cellular_component:GO:0005840//ribosome;molecular_function:GO:0046872//metal ion binding;GO:0003735//structural constituent of ribosome;
CL3264.Contig2_All	1884	1.05	8.2	2.96523	2.8e-38	Up	4.41e-40	gi|731364894|ref|XP_010694226.1|/4.1e-245/PREDICTED: protein disulfide isomerase-like 5-4 [Beta vulgaris subsp. vulgaris] >gi|870845841|gb|KMS98493.1| hypothetical protein BVRB_4g091860 [Beta vulgaris subsp. vulgaris]	gi|731364893|ref|XM_010695924.1|/0/PREDICTED: Beta vulgaris subsp. vulgaris protein disulfide isomerase-like 5-4 (LOC104907061), mRNA	sp|Q69SA9|PDI54_ORYSJ/1.3e-207/Protein disulfide isomerase-like 5-4 OS=Oryza sativa subsp. japonica GN=PDIL5-4 PE=2 SV=1	cre:CHLREDRAFT_186873/1.1e-115/PDI5; protein disulfide isomerase; K20367 endoplasmic reticulum-Golgi intermediate compartment protein 3	At4g27080/7.4e-199/[U] KOG2667 COPII vesicle protein	PTHR10984:SF37/8.0E-217/--	biological_process:GO:0045454//cell redox homeostasis;cellular_component:GO:0005623//cell;GO:0016021//integral component of membrane;
CL414.Contig14_All	2330	1.86	14.52	2.96467	7.39e-85	Up	4.9e-87	gi|902121058|gb|KNA04007.1|/7.0e-69/hypothetical protein SOVF_203730 [Spinacia oleracea]	gi|745790994|gb|KP337712.1|/6.26392297927893e-46/Salvia miltiorrhiza cytochrome P450 CYP85A1 mRNA, complete cds	sp|Q43147|C85A1_SOLLC/1.3e-65/Cytochrome P450 85A1 OS=Solanum lycopersicum GN=CYP85A1 PE=2 SV=1	gmx:100805958/1.2e-69/cytochrome P450 85A-like; K12640 brassinosteroid-6-oxidase 2 [EC:1.14.-.-]	At5g38970/2.1e-62/[QI] KOG0157 Cytochrome P450 CYP4/CYP19/CYP26 subfamilies	NA	biological_process:GO:0010268//brassinosteroid homeostasis;GO:0016132//brassinosteroid biosynthetic process;GO:0055114//oxidation-reduction process;GO:0007275//multicellular organism development;GO:0016125//sterol metabolic process;cellular_component:GO:0016021//integral component of membrane;molecular_function:GO:0020037//heme binding;GO:0005506//iron ion binding;GO:0016705//oxidoreductase activ…
CL4185.Contig2_All	1582	1.3	10.14	2.96347	4.7e-40	Up	7.04e-42	gi|902157669|gb|KNA06149.1|/1.2e-216/hypothetical protein SOVF_183590 [Spinacia oleracea]	gi|731351523|ref|XM_010688781.1|/0/PREDICTED: Beta vulgaris subsp. vulgaris obg-like ATPase 1 (LOC104901233), mRNA	sp|Q851Q6|OBGC2_ORYSJ/2.9e-16/Probable GTP-binding protein OBGC2 OS=Oryza sativa subsp. japonica GN=Os03g0799700 PE=2 SV=1	nnu:104588919/9.3e-212/obg-like ATPase 1; K19788 obg-like ATPase 1	At1g30580/3.9e-201/[R] KOG1491 Predicted GTP-binding protein (ODN superfamily)	PS51710/49.787/OBG-type guanine nucleotide-binding (G) domain profile.	cellular_component:GO:0005737//cytoplasm;molecular_function:GO:0043022//ribosome binding;GO:0005524//ATP binding;GO:0043023//ribosomal large subunit binding;GO:0005525//GTP binding;GO:0016887//ATPase activity;
CL226.Contig9_All	2399	1.05	8.13	2.95287	6.08e-49	Up	7.17e-51	gi|902237675|gb|KNA24898.1|/8.5e-110/hypothetical protein SOVF_011450 [Spinacia oleracea]	NA	sp|Q9M0G7|PXL2_ARATH/8.0e-42/Leucine-rich repeat receptor-like protein kinase PXL2 OS=Arabidopsis thaliana GN=PXL2 PE=2 SV=1	sly:101263330/1.6e-77/Eix2; EIX receptor 2; K13466 EIX receptor 1/2	At2g34930/3.2e-53/[R] KOG0619 FOG: Leucine rich repeat	PTHR27004/8.0E-157/--	NA
CL4895.Contig2_All	501	1.53	11.83	2.95085	9.88e-14	Up	4.67e-15	gi|702491920|ref|XP_010036075.1|/8.7e-17/PREDICTED: uncharacterized protein LOC104425165 [Eucalyptus grandis]	NA	NA	NA	NA	PTHR37225/2.7E-28/--	cellular_component:GO:0016021//integral component of membrane;
CL3162.Contig2_All	2200	0.67	5.18	2.95072	1.24e-28	Up	2.66e-30	gi|731328575|ref|XP_010675126.1|/3.8e-16/PREDICTED: uncharacterized protein LOC104891166 [Beta vulgaris subsp. vulgaris]	gi|89953345|gb|DQ374028.1|/2.69164537612327e-59/Beta vulgaris chromosome 9 clone BAC57 genomic sequence	NA	NA	NA	PF13456/7.0E-13/Reverse transcriptase-like	NA
Unigene19185_All	611	0.5	3.86	2.9486	1.03e-05	Up	1.1e-06	gi|902226915|gb|KNA20525.1|/3.1e-16/hypothetical protein SOVF_051390 isoform B [Spinacia oleracea]	NA	sp|Q9LGE6|LSM4_ORYSJ/3.0e-17/Probable U6 snRNA-associated Sm-like protein LSm4 OS=Oryza sativa subsp. japonica GN=Os01g0256900 PE=2 SV=1	thj:104818719/2.3e-17/probable U6 snRNA-associated Sm-like protein LSm4; K12623 U6 snRNA-associated Sm-like protein LSm4	At5g27720/1.6e-17/[A] KOG3293 Small nuclear ribonucleoprotein (snRNP)	NA	biological_process:GO:0006396//RNA processing;
CL5114.Contig2_All	911	0.53	4.09	2.94804	4.36e-09	Up	3.03e-10	NA	gi|89953423|gb|DQ374087.1|/9.06233328283693e-11/Beta vulgaris chromosome 9 clone BAC33 genomic sequence	NA	NA	NA	NA	NA
CL88.Contig4_All	1334	0.39	2.99	2.9386	2.47e-10	Up	1.53e-11	gi|731310710|ref|XP_010672791.1|/1.3e-104/PREDICTED: grpE protein homolog, mitochondrial [Beta vulgaris subsp. vulgaris] >gi|870869287|gb|KMT20032.1| hypothetical protein BVRB_1g000510 [Beta vulgaris subsp. vulgaris]	NA	NA	bvg:104889266/2.2e-105/grpE protein homolog, mitochondrial; K03687 molecular chaperone GrpE	At5g17710/4.8e-59/[O] KOG3003 Molecular chaperone of the GrpE family	PS01071/-/grpE protein signature.	cellular_component:GO:0005739//mitochondrion;GO:0044446//intracellular organelle part;GO:0009507//chloroplast;molecular_function:GO:0005515//protein binding;
Unigene17235_All	749	0.56	4.25	2.92396	1.03e-07	Up	8.34e-09	gi|901826437|gb|KMZ75806.1|/3.9e-61/Histone H2A [Zostera marina]	gi|242382000|emb|FP096986.1|/1.44923191770274e-77/Phyllostachys edulis cDNA clone: bphyst021i12, full insert sequence	sp|Q8H7Y8|H2AV1_ORYSJ/1.2e-60/Probable histone H2A variant 1 OS=Oryza sativa subsp. japonica GN=Os03g0162200 PE=2 SV=1	bvg:104894578/1.1e-61/probable histone H2A variant 3; K11251 histone H2A	At3g54560/7.8e-59/[B] KOG1757 Histone 2A	SM00414/2.3E-69/Histone 2A	cellular_component:GO:0005634//nucleus;GO:0000786//nucleosome;molecular_function:GO:0003677//DNA binding;GO:0046982//protein heterodimerization activity;
Unigene15603_All	881	0.31	2.35	2.92232	3.15e-05	Up	3.64e-06	gi|731338420|ref|XP_010680320.1|/4.9e-47/PREDICTED: TSL-kinase interacting protein 1 [Beta vulgaris subsp. vulgaris] >gi|870857708|gb|KMT09256.1| hypothetical protein BVRB_6g133550 [Beta vulgaris subsp. vulgaris]	NA	NA	NA	NA	PTHR21677/7.0E-12/--	NA
CL6792.Contig2_All	2018	0.45	3.41	2.92177	2.2e-17	Up	8.13e-19	gi|731349996|ref|XP_010686280.1|/2.9e-252/PREDICTED: external alternative NAD(P)H-ubiquinone oxidoreductase B2, mitochondrial [Beta vulgaris subsp. vulgaris] >gi|870852576|gb|KMT04491.1| hypothetical protein BVRB_8g181570 [Beta vulgaris subsp. vulgaris]	gi|1000954478|ref|XM_002524639.2|/5.99302797627144e-155/PREDICTED: Ricinus communis external alternative NAD(P)H-ubiquinone oxidoreductase B2, mitochondrial (LOC8275362), mRNA	sp|Q94BV7|NDB2_ARATH/7.9e-208/External alternative NAD(P)H-ubiquinone oxidoreductase B2, mitochondrial OS=Arabidopsis thaliana GN=NDB2 PE=1 SV=1	bvg:104900544/4.8e-253/external alternative NAD(P)H-ubiquinone oxidoreductase B2, mitochondrial; K17871 NADH:ubiquinone reductase (non-electrogenic) [EC:1.6.5.9]	At4g05020/2.9e-209/[C] KOG2495 NADH-dehydrogenase (ubiquinone)	PR00368/1.0E-7/FAD-dependent pyridine nucleotide reductase signature	biological_process:GO:0055114//oxidation-reduction process;molecular_function:GO:0005509//calcium ion binding;GO:0016491//oxidoreductase activity;
CL6502.Contig1_All	732	14.15	106.28	2.909	5.04e-179	Up	1.38e-181	NA	gi|60223245|gb|AC152347.14|/7.26811225868129e-06/Medicago truncatula chromosome 8 clone mth2-28c12, complete sequence	NA	NA	NA	NA	NA
CL881.Contig1_All	1608	0.2	1.5	2.90689	1.87e-06	Up	1.79e-07	gi|902074453|gb|KNA03046.1|/1.5e-163/hypothetical protein SOVF_212910 [Spinacia oleracea]	NA	NA	NA	At2g36290/3.9e-132/[R] LSE0410 A Predicted alpha/beta hydrolase	PTHR10992/2.3E-184/--	cellular_component:GO:0016021//integral component of membrane;molecular_function:GO:0016787//hydrolase activity;
Unigene19069_All	780	0.46	3.44	2.9027	1.36e-06	Up	1.28e-07	gi|731313937|ref|XP_010683306.1|/7.6e-60/PREDICTED: regulator of nonsense transcripts UPF3 isoform X1 [Beta vulgaris subsp. vulgaris] >gi|870868611|gb|KMT19420.1| hypothetical protein BVRB_1g012660 [Beta vulgaris subsp. vulgaris]	NA	sp|Q9FVW4|RENT3_ARATH/3.8e-09/Regulator of nonsense transcripts UPF3 OS=Arabidopsis thaliana GN=UPF3 PE=1 SV=1	bvg:104898010/1.3e-60/regulator of nonsense transcripts UPF3; K14328 regulator of nonsense transcripts 3	At1g33980/1.0e-08/[A] KOG1295 Nonsense-mediated decay protein Upf3	PTHR13112/1.4E-17/--	NA
Unigene7406_All	363	0.86	6.43	2.90241	3.15e-05	Up	3.64e-06	gi|731372917|ref|XP_010666488.1|/6.9e-48/PREDICTED: glutaredoxin-C11-like [Beta vulgaris subsp. vulgaris] >gi|870842736|gb|KMS96082.1| hypothetical protein BVRB_002410 [Beta vulgaris subsp. vulgaris]	NA	sp|Q9LYC6|GRC11_ARATH/3.8e-36/Glutaredoxin-C11 OS=Arabidopsis thaliana GN=GRXC11 PE=3 SV=1	bvg:104883636/1.1e-48/glutaredoxin-C11-like; K03676 glutaredoxin 3	At3g62950/1.0e-35/[O] KOG1752 Glutaredoxin and related proteins	PS51354/19.488/Glutaredoxin domain profile.	biological_process:GO:0055114//oxidation-reduction process;GO:0045454//cell redox homeostasis;cellular_component:GO:0005623//cell;molecular_function:GO:0015035//protein disulfide oxidoreductase activity;GO:0009055//electron carrier activity;
CL3552.Contig1_All	664	0.38	2.84	2.90182	7.71e-05	Up	9.57e-06	gi|731327900|ref|XP_010674764.1|/8.5e-20/PREDICTED: myb-like protein A isoform X2 [Beta vulgaris subsp. vulgaris] >gi|870862586|gb|KMT13785.1| hypothetical protein BVRB_4g081590 isoform B [Beta vulgaris subsp. vulgaris]	gi|77380170|gb|DQ192496.1|/5.07278891450738e-07/Juniperus communis clone Jc32 microsatellite sequence	NA	NA	NA	NA	NA
Unigene9506_All	1846	0.39	2.91	2.89947	3.98e-13	Up	1.98e-14	gi|734406927|gb|KHN34156.1|/1.1e-37/Peptidyl-prolyl cis-trans isomerase FKBP53 [Glycine soja]	NA	sp|Q93ZG9|FKB53_ARATH/3.6e-34/Peptidyl-prolyl cis-trans isomerase FKBP53 OS=Arabidopsis thaliana GN=FKBP53 PE=1 SV=1	gmx:100789099/4.2e-38/peptidyl-prolyl cis-trans isomerase FKBP53-like; K14826 FK506-binding nuclear protein [EC:5.2.1.8]	At4g25340/9.6e-34/[O] KOG0552 FKBP-type peptidyl-prolyl cis-trans isomerase	PTHR31680/8.0E-22/--	biological_process:GO:0061077//chaperone-mediated protein folding;cellular_component:GO:0005789//endoplasmic reticulum membrane;molecular_function:GO:0003755//peptidyl-prolyl cis-trans isomerase activity;GO:0005528//FK506 binding;
Unigene11884_All	1284	2.71	20.21	2.8987	5.85e-62	Up	5.4e-64	gi|702464777|ref|XP_010028996.1|/8.7e-170/PREDICTED: ribonucleoside-diphosphate reductase small chain [Eucalyptus grandis]	gi|189162539|dbj|AP009762.1|/2.86180961327924e-171/Lotus japonicus genomic DNA, clone: LjT01K02, TM1922, complete sequence	sp|Q9LSD0|RIR2C_ARATH/3.2e-162/Ribonucleoside-diphosphate reductase small chain C OS=Arabidopsis thaliana GN=TSO2 PE=2 SV=1	egr:104419138/1.4e-170/ribonucleoside-diphosphate reductase small chain; K10808 ribonucleoside-diphosphate reductase subunit M2 [EC:1.17.4.1]	At3g27060/8.4e-162/[F] KOG1567 Ribonucleotide reductase, beta subunit	PS00368/-/Ribonucleotide reductase small subunit signature.	biological_process:GO:0009186//deoxyribonucleoside diphosphate metabolic process;GO:0055114//oxidation-reduction process;molecular_function:GO:0016491//oxidoreductase activity;
Unigene4978_All	1829	4.76	35.48	2.89797	1.27e-157	Up	4.23e-160	gi|731323452|ref|XP_010672438.1|/2.7e-92/PREDICTED: vinorine synthase-like [Beta vulgaris subsp. vulgaris] >gi|870864414|gb|KMT15516.1| hypothetical protein BVRB_3g058680 [Beta vulgaris subsp. vulgaris]	NA	sp|Q70PR7|VINSY_RAUSE/2.7e-45/Vinorine synthase OS=Rauvolfia serpentina GN=ACT PE=1 SV=2	bvg:104889010/4.5e-93/vinorine synthase-like; K13065 shikimate O-hydroxycinnamoyltransferase [EC:2.3.1.133]	At3g26040/4.7e-49/[RQ] LSE0272 A Predicted acetyl-CoA:benzylalcohol acetyltranferase	PF02458/1.8E-66/Transferase family	NA
CL7552.Contig2_All	1425	0.44	3.26	2.8893	1.34e-11	Up	7.46e-13	gi|731364011|ref|XP_010693740.1|/5.0e-118/PREDICTED: ubiquinol-cytochrome-c reductase complex assembly factor 1 [Beta vulgaris subsp. vulgaris] >gi|870846337|gb|KMS98919.1| hypothetical protein BVRB_3g068070 [Beta vulgaris subsp. vulgaris]	NA	NA	tcc:TCM_014860/5.2e-105/Ubiquinol-cytochrome C chaperone family protein isoform 1; K17662 cytochrome b pre-mRNA-processing protein 3	At5g51220/8.4e-86/[C] KOG2873 Ubiquinol cytochrome c reductase assembly protein CBP3	PTHR12184/7.5E-84/--	cellular_component:GO:0005739//mitochondrion;
CL3225.Contig5_All	1511	0.55	4.07	2.88753	3.02e-15	Up	1.27e-16	gi|657971149|ref|XP_008377345.1|/1.9e-19/PREDICTED: leishmanolysin-like [Malus domestica]	gi|663680879|emb|HG975516.1|/4.20527534574049e-16/Solanum lycopersicum chromosome ch04, complete genome	NA	mdm:103420931/3.2e-20/leishmanolysin homolog; K01404 leishmanolysin [EC:3.4.24.36]	At5g42620/1.9e-19/[MV] KOG2556 Leishmanolysin-like peptidase (Peptidase M8 family)	NA	NA
CL6774.Contig3_All	780	0.27	1.99	2.88174	0.000702547	Up	0.000106372	gi|307101742|ref|YP_003875483.1|/2.8e-30/ribosomal protein S4 [Silene latifolia] >gi|301338037|gb|ADK73329.1| ribosomal protein S4 [Silene latifolia]	gi|301338014|gb|HM562727.1|/9.16383895311158e-70/Silene latifolia mitochondrion, complete genome	sp|Q31708|RT04_ARATH/7.1e-16/Ribosomal protein S4, mitochondrial OS=Arabidopsis thaliana GN=RPS4 PE=2 SV=2	rcu:10221426/1.3e-20/rps4, RCOM_Mp37; ribosomal protein S4; K02986 small subunit ribosomal protein S4	NA	NA	cellular_component:GO:0005840//ribosome;GO:0009536//plastid;molecular_function:GO:0003723//RNA binding;
CL4885.Contig2_All	1440	2.47	18.18	2.87977	1.34e-62	Up	1.21e-64	gi|590665582|ref|XP_007036782.1|/2.3e-142/FKBP-type peptidyl-prolyl cis-trans isomerase 5 isoform 1 [Theobroma cacao] >gi|508774027|gb|EOY21283.1| FKBP-type peptidyl-prolyl cis-trans isomerase 5 isoform 1 [Theobroma cacao]	gi|731350301|ref|XM_010688132.1|/0/PREDICTED: Beta vulgaris subsp. vulgaris uncharacterized LOC104900651 (LOC104900651), transcript variant X2, mRNA	NA	NA	NA	PTHR32251/9.3E-170/--	biological_process:GO:0055114//oxidation-reduction process;GO:0006629//lipid metabolic process;cellular_component:GO:0016021//integral component of membrane;GO:0005737//cytoplasm;molecular_function:GO:0016627//oxidoreductase activity, acting on the CH-CH group of donors;GO:0016853//isomerase activity;
CL1081.Contig12_All	1447	0.2	1.47	2.87774	1.8e-05	Up	2.01e-06	gi|731345387|ref|XP_010683894.1|/6.3e-92/PREDICTED: peptidyl-prolyl cis-trans isomerase FKBP19, chloroplastic [Beta vulgaris subsp. vulgaris] >gi|870854607|gb|KMT06362.1| hypothetical protein BVRB_7g160440 [Beta vulgaris subsp. vulgaris]	gi|731345386|ref|XM_010685592.1|/7.25331649054387e-143/PREDICTED: Beta vulgaris subsp. vulgaris peptidyl-prolyl cis-trans isomerase FKBP19, chloroplastic (LOC104898503), mRNA	sp|Q9LYR5|FKB19_ARATH/5.8e-88/Peptidyl-prolyl cis-trans isomerase FKBP19, chloroplastic OS=Arabidopsis thaliana GN=FKBP19 PE=1 SV=1	cam:101504629/1.7e-10/peptidyl-prolyl cis-trans isomerase FKBP16-3, chloroplastic; K01802 peptidylprolyl isomerase [EC:5.2.1.8]	At5g13410/1.6e-87/[O] KOG0552 FKBP-type peptidyl-prolyl cis-trans isomerase	PTHR10516/4.9E-95/--	biological_process:GO:0000413//protein peptidyl-prolyl isomerization;GO:0061077//chaperone-mediated protein folding;cellular_component:GO:0009535//chloroplast thylakoid membrane;GO:0031977//thylakoid lumen;GO:0005789//endoplasmic reticulum membrane;molecular_function:GO:0003755//peptidyl-prolyl cis-trans isomerase activity;GO:0005528//FK506 binding;
CL4412.Contig2_All	1024	3.13	22.96	2.87489	5.65e-55	Up	5.98e-57	gi|731320785|ref|XP_010670997.1|/4.4e-100/PREDICTED: pleckstrin homology domain-containing family A member 8 [Beta vulgaris subsp. vulgaris] >gi|731320787|ref|XP_010670998.1| PREDICTED: pleckstrin homology domain-containing family A member 8 [Beta vulgaris subsp. vulgaris] >gi|870865540|gb|KMT16590.1| hypothetical protein BVRB_3g048780 [Beta vulgaris subsp. vulgaris]	NA	NA	vcn:VOLCADRAFT_107961/1.2e-23/cax1; Ca2+/H+ antiporter, cation antiporter, membrane protein; K07300 Ca2+:H+ antiporter	At2g33470/3.1e-82/[G] KOG3221 Glycolipid transfer protein	PTHR10219:SF36/3.1E-140/--	biological_process:GO:0046836//glycolipid transport;cellular_component:GO:0005737//cytoplasm;molecular_function:GO:0017089//glycolipid transporter activity;GO:0051861//glycolipid binding;
CL5723.Contig3_All	2351	2.73	20.02	2.87447	2.91e-114	Up	1.37e-116	gi|902162274|gb|KNA06663.1|/1.7e-272/hypothetical protein SOVF_178930 [Spinacia oleracea]	NA	sp|Q9FHN8|KCBP_ARATH/5.1e-09/Kinesin-like calmodulin-binding protein OS=Arabidopsis thaliana GN=KCBP PE=1 SV=1	ats:F775_13201/2.7e-13/Pumilio domain-containing-like protein; K14844 pumilio homology domain family member 6	At1g15910/2.1e-179/[RK] LSE0478 A Predicted transcription factor	PTHR21596/3.4E-219/--	biological_process:GO:0031047//gene silencing by RNA;
CL3259.Contig3_All	667	0.3	2.2	2.87447	0.000320703	Up	4.5e-05	gi|731348467|ref|XP_010685501.1|/2.9e-44/PREDICTED: serine carboxypeptidase II-3-like [Beta vulgaris subsp. vulgaris] >gi|870853123|gb|KMT05004.1| hypothetical protein BVRB_7g171640 [Beta vulgaris subsp. vulgaris]	gi|723665554|ref|XM_004230758.2|/3.04590034985587e-09/PREDICTED: Solanum lycopersicum serine carboxypeptidase II-3-like (LOC101247374), mRNA	sp|Q4PSY2|SCP32_ARATH/2.3e-31/Serine carboxypeptidase-like 32 OS=Arabidopsis thaliana GN=SCPL32 PE=2 SV=1	bvg:104899907/4.8e-45/serine carboxypeptidase II-3-like; K16297 serine carboxypeptidase-like clade II [EC:3.4.16.-]	At1g61130/6.1e-31/[OE] KOG1282 Serine carboxypeptidases (lysosomal cathepsin A)	PTHR11802:SF15/7.7E-26/--	molecular_function:GO:0004180//carboxypeptidase activity;
CL2624.Contig4_All	2294	4.33	31.72	2.87295	2.6e-176	Up	7.31e-179	gi|697100255|ref|XP_009590265.1|/2.5e-244/PREDICTED: probable rhamnose biosynthetic enzyme 1 [Nicotiana tomentosiformis] >gi|697100257|ref|XP_009590274.1| PREDICTED: probable rhamnose biosynthetic enzyme 1 [Nicotiana tomentosiformis]	gi|922511163|ref|XM_013736032.1|/0/PREDICTED: Brassica oleracea var. oleracea trifunctional UDP-glucose 4,6-dehydratase/UDP-4-keto-6-deoxy-D-glucose 3,5-epimerase/UDP-4-keto-L-rhamnose-reductase RHM1 (LOC106299996), mRNA	sp|Q9SYM5|RHM1_ARATH/4.5e-244/Probable rhamnose biosynthetic enzyme 1 OS=Arabidopsis thaliana GN=RHM1 PE=1 SV=1	thj:104812303/1.2e-247/trifunctional UDP-glucose 4,6-dehydratase/UDP-4-keto-6-deoxy-D-glucose 3,5-epimerase/UDP-4-keto-L-rhamnose-reductase RHM1; K12450 UDP-glucose 4,6-dehydratase [EC:4.2.1.76]	At1g78570/1.2e-243/[G] KOG0747 Putative NAD+-dependent epimerases	PF04321/9.8E-11/RmlD substrate binding domain	biological_process:GO:0009225//nucleotide-sugar metabolic process;molecular_function:GO:0008460//dTDP-glucose 4,6-dehydratase activity;
CL8156.Contig1_All	1432	0.99	7.22	2.8665	9.74e-25	Up	2.46e-26	gi|731333031|ref|XP_010677517.1|/6.9e-75/PREDICTED: ankyrin repeat and protein kinase domain-containing protein 1 [Beta vulgaris subsp. vulgaris] >gi|870860149|gb|KMT11512.1| hypothetical protein BVRB_5g108310 [Beta vulgaris subsp. vulgaris]	gi|823151328|ref|XM_012620038.1|/4.97555508061924e-40/PREDICTED: Gossypium raimondii ankyrin repeat and protein kinase domain-containing protein 1-like (LOC105791804), transcript variant X1, mRNA	sp|Q38998|AKT1_ARATH/3.5e-08/Potassium channel AKT1 OS=Arabidopsis thaliana GN=AKT1 PE=1 SV=2	bvg:104895837/8.0e-13/26S proteasome non-ATPase regulatory subunit 10; K06694 26S proteasome non-ATPase regulatory subunit 10	At5g61230/7.9e-60/[R] KOG0504 FOG: Ankyrin repeat	SM00248/1.1E-7/ankyrin repeats	NA
Unigene4608_All	636	0.78	5.67	2.8618	2.35e-08	Up	1.78e-09	gi|697101418|ref|XP_009595989.1|/2.0e-13/PREDICTED: uncharacterized protein LOC104092158 isoform X2 [Nicotiana tomentosiformis]	NA	NA	NA	At5g63000/4.4e-10/[S] KOG4608 Uncharacterized conserved protein	NA	NA
Unigene24938_All	616	0.58	4.2	2.85626	4.14e-06	Up	4.19e-07	gi|870849198|gb|KMT01461.1|/1.3e-62/hypothetical protein BVRB_9g214680 [Beta vulgaris subsp. vulgaris]	NA	NA	NA	NA	PTHR15682/3.1E-24/--	NA
CL6162.Contig1_All	428	0.88	6.37	2.85572	4.14e-06	Up	4.19e-07	gi|409032218|gb|AFV08661.1|/8.7e-26/subtilisin-like protease [Glycine max]	NA	sp|Q9ZSP5|AIR3_ARATH/1.1e-18/Subtilisin-like protease SBT5.3 OS=Arabidopsis thaliana GN=AIR3 PE=2 SV=1	NA	At2g04160/2.9e-18/[OR] LSE0115 A Subtilisin-like proteinase	PTHR10795/4.2E-29/--	biological_process:GO:0006508//proteolysis;cellular_component:GO:0005618//cell wall;molecular_function:GO:0004252//serine-type endopeptidase activity;
CL618.Contig1_All	771	3.61	26.13	2.85564	1.07e-45	Up	1.36e-47	gi|902188406|gb|KNA11140.1|/2.0e-60/hypothetical protein SOVF_137960 [Spinacia oleracea]	NA	sp|Q9ZQX4|VATF_ARATH/9.1e-56/V-type proton ATPase subunit F OS=Arabidopsis thaliana GN=VHA-F PE=2 SV=1	adu:107482074/3.4e-58/V-type proton ATPase subunit F; K02151 V-type H+-transporting ATPase subunit F	At4g02620/2.4e-55/[C] KOG3432 Vacuolar H+-ATPase V1 sector, subunit F	PTHR13861:SF4/5.9E-97/--	biological_process:GO:0015991//ATP hydrolysis coupled proton transport;cellular_component:GO:0033180//proton-transporting V-type ATPase, V1 domain;molecular_function:GO:0046961//proton-transporting ATPase activity, rotational mechanism;
CL1802.Contig1_All	681	0.91	6.57	2.85195	1.03e-10	Up	6.15e-12	NA	NA	NA	NA	NA	PF01249/1.9E-6/Ribosomal protein S21e	NA
CL146.Contig7_All	1168	0.3	2.15	2.8413	4.14e-06	Up	4.19e-07	gi|731347696|ref|XP_010685119.1|/2.8e-18/PREDICTED: uncharacterized protein At4g04775-like [Beta vulgaris subsp. vulgaris]	NA	NA	NA	NA	PTHR33248:SF2/2.1E-18/--	NA
CL2011.Contig6_All	1037	0.45	3.22	2.83906	1.86e-08	Up	1.4e-09	gi|573957784|ref|XP_006661102.1|/8.1e-09/PREDICTED: mediator of RNA polymerase II transcription subunit 25-like [Oryza brachyantha]	gi|551630601|ref|XM_005818171.1|/4.78669323500512e-14/Guillardia theta CCMP2712 hypothetical protein (GUITHDRAFT_122555) mRNA, complete cds	sp|Q0D9R7|ARFS_ORYSJ/7.3e-08/Auxin response factor 19 OS=Oryza sativa subsp. japonica GN=ARF19 PE=2 SV=2	obr:102707150/1.3e-09/mediator of RNA polymerase II transcription subunit 25; K15168 mediator of RNA polymerase II transcription subunit 25	7294427/6.7e-08/[KTDL] KOG2043 Signaling protein SWIFT and related BRCT domain proteins	PF05030/5.6E-6/SSXT protein (N-terminal region)	NA
CL8009.Contig2_All	1235	0.38	2.71	2.83422	4.11e-08	Up	3.19e-09	gi|731356983|ref|XP_010689967.1|/2.3e-42/PREDICTED: protein argonaute 5 [Beta vulgaris subsp. vulgaris] >gi|870849551|gb|KMT01791.1| hypothetical protein BVRB_9g210730 [Beta vulgaris subsp. vulgaris]	NA	sp|Q9SJK3|AGO5_ARATH/1.3e-35/Protein argonaute 5 OS=Arabidopsis thaliana GN=AGO5 PE=1 SV=2	bvg:104903599/3.8e-43/protein argonaute 5; K11593 eukaryotic translation initiation factor 2C	At2g27880/3.4e-35/[J] KOG1041 Translation initiation factor 2C (eIF-2C) and related proteins	NA	NA
CL97.Contig3_All	988	0.9	6.41	2.83233	3.02e-15	Up	1.27e-16	gi|902231516|gb|KNA22290.1|/9.1e-111/hypothetical protein SOVF_035310 isoform A [Spinacia oleracea]	NA	sp|P52581|IFRH_LUPAL/5.5e-106/Isoflavone reductase homolog OS=Lupinus albus PE=2 SV=1	bvg:104908227/4.6e-44/leucoanthocyanidin reductase-like; K13081 leucoanthocyanidin reductase [EC:1.17.1.3]	At1g32100/4.4e-102/[RQ] LSE0443 A Isoflavone reductase/pinoresinol-lariciresinol reductase/phenylcoumaran benzylic ether reductase	PTHR10366:SF397/2.1E-150/--	NA
CL2107.Contig4_All	971	0.75	5.34	2.83188	1.75e-12	Up	9.05e-14	gi|731356598|ref|XP_010689760.1|/9.8e-158/PREDICTED: acyl-coenzyme A oxidase 3, peroxisomal-like isoform X3 [Beta vulgaris subsp. vulgaris]	gi|743771503|ref|XM_010917738.1|/8.11158940175865e-136/PREDICTED: Elaeis guineensis acyl-coenzyme A oxidase 3, peroxisomal-like (LOC105040970), mRNA	sp|P0CZ23|ACOX3_ARATH/6.8e-149/Acyl-coenzyme A oxidase 3, peroxisomal OS=Arabidopsis thaliana GN=ACX3 PE=1 SV=1	vvi:100257524/6.6e-152/acyl-coenzyme A oxidase 3, peroxisomal; K00232 acyl-CoA oxidase [EC:1.3.3.6]	At1g06290/1.8e-148/[IQ] KOG0135 Pristanoyl-CoA/acyl-CoA oxidase	PTHR10909:SF11/2.0E-146/--	biological_process:GO:0006635//fatty acid beta-oxidation;cellular_component:GO:0005777//peroxisome;molecular_function:GO:0003997//acyl-CoA oxidase activity;GO:0050660//flavin adenine dinucleotide binding;GO:0003995//acyl-CoA dehydrogenase activity;
CL794.Contig2_All	610	9.08	64.35	2.82518	3.84e-86	Up	2.51e-88	gi|870853425|gb|KMT05306.1|/3.8e-67/hypothetical protein BVRB_7g174420 [Beta vulgaris subsp. vulgaris]	gi|697164634|ref|XM_009592830.1|/3.11980533053568e-108/PREDICTED: Nicotiana tomentosiformis histone H2B.3 (LOC104088188), mRNA	sp|O22582|H2B_GOSHI/8.5e-65/Histone H2B OS=Gossypium hirsutum GN=HIS2B PE=2 SV=3	bvg:104900155/4.5e-66/probable histone H2B.1; K11252 histone H2B	At5g59910/3.3e-63/[B] KOG1744 Histone H2B	SM00427/3.7E-73/Histone H2B	cellular_component:GO:0005634//nucleus;GO:0000786//nucleosome;molecular_function:GO:0003677//DNA binding;GO:0046982//protein heterodimerization activity;
Unigene18926_All	1600	0.61	4.32	2.82415	9e-17	Up	3.44e-18	gi|731377470|ref|XP_010667883.1|/8.4e-114/PREDICTED: WAT1-related protein At3g28050-like [Beta vulgaris subsp. vulgaris] >gi|731377473|ref|XP_010667884.1| PREDICTED: WAT1-related protein At3g28050-like [Beta vulgaris subsp. vulgaris] >gi|731377477|ref|XP_010667885.1| PREDICTED: WAT1-related protein At3g28050-like [Beta vulgaris subsp. vulgaris] >gi|870841182|gb|KMS95059.1| hypothetical protein BV…	gi|731377476|ref|XM_010669583.1|/8.37764570675788e-113/PREDICTED: Beta vulgaris subsp. vulgaris WAT1-related protein At3g28050-like (LOC104884880), transcript variant X3, mRNA	sp|Q9FL08|WTR42_ARATH/1.2e-54/WAT1-related protein At5g40240 OS=Arabidopsis thaliana GN=At5g40240 PE=2 SV=1	gmx:102668139/4.0e-13/uncharacterized LOC102668139; K07874 Ras-related protein Rab-1A	At5g40230/5.6e-54/[R] LSE0148 A Nodulin-like protein	PTHR31218:SF36/5.5E-111/--	biological_process:GO:0055085//transmembrane transport;cellular_component:GO:0016021//integral component of membrane;molecular_function:GO:0022857//transmembrane transporter activity;
Unigene11625_All	1113	0.43	3.03	2.81691	4.12e-08	Up	3.19e-09	gi|902217638|gb|KNA17824.1|/9.9e-37/hypothetical protein SOVF_076430 [Spinacia oleracea]	NA	sp|Q9C9H7|RLP12_ARATH/1.4e-17/Receptor-like protein 12 OS=Arabidopsis thaliana GN=RLP12 PE=2 SV=2	mtr:MTR_8g023445/1.4e-25/DNA-directed RNA polymerase; K03021 DNA-directed RNA polymerase III subunit RPC2 [EC:2.7.7.6]	At5g49290/3.4e-26/[R] KOG0619 FOG: Leucine rich repeat	PTHR27004/4.7E-60/--	NA
CL5058.Contig2_All	535	3.9	27.46	2.81579	5.61e-32	Up	1.07e-33	gi|731317815|ref|XP_010669383.1|/9.5e-38/PREDICTED: glutaredoxin-C6-like [Beta vulgaris subsp. vulgaris] >gi|870867014|gb|KMT17926.1| hypothetical protein BVRB_2g034500 [Beta vulgaris subsp. vulgaris]	gi|731317814|ref|XM_010671081.1|/8.1616746500004e-54/PREDICTED: Beta vulgaris subsp. vulgaris glutaredoxin-C6-like (LOC104886615), mRNA	sp|Q8L9S3|GRXC6_ARATH/7.2e-28/Glutaredoxin-C6 OS=Arabidopsis thaliana GN=GRXC6 PE=2 SV=2	bvg:104886615/1.6e-38/glutaredoxin-C6-like; K03676 glutaredoxin 3	At4g33040/1.9e-27/[O] KOG1752 Glutaredoxin and related proteins	PTHR10168/7.8E-50/--	biological_process:GO:0055114//oxidation-reduction process;GO:0045454//cell redox homeostasis;cellular_component:GO:0005623//cell;molecular_function:GO:0015035//protein disulfide oxidoreductase activity;GO:0009055//electron carrier activity;
CL2623.Contig2_All	788	1.39	9.78	2.81475	1.16e-17	Up	4.22e-19	gi|902203598|gb|KNA14605.1|/8.4e-91/hypothetical protein SOVF_105710 [Spinacia oleracea]	gi|764511699|ref|XM_004287709.2|/9.73205750719192e-35/PREDICTED: Fragaria vesca subsp. vesca UPF0548 protein At2g17695 (LOC101308498), mRNA	sp|Q8GXB1|U548_ARATH/2.8e-76/UPF0548 protein At2g17695 OS=Arabidopsis thaliana GN=At2g17695 PE=2 SV=1	NA	NA	PF09348/1.5E-42/Domain of unknown function (DUF1990)	cellular_component:GO:0009941//chloroplast envelope;
CL1490.Contig4_All	778	0.28	1.97	2.8147	0.000702293	Up	0.000106372	gi|731316700|ref|XP_010696554.1|/2.8e-70/PREDICTED: synaptotagmin-5-like [Beta vulgaris subsp. vulgaris] >gi|870868103|gb|KMT18972.1| hypothetical protein BVRB_2g030700 [Beta vulgaris subsp. vulgaris]	gi|326534165|dbj|AK358219.1|/7.58307094972516e-21/Hordeum vulgare subsp. vulgare mRNA for predicted protein, complete cds, clone: NIASHv1071E22	sp|Q8L706|SYT5_ARATH/3.6e-60/Synaptotagmin-5 OS=Arabidopsis thaliana GN=SYT5 PE=2 SV=1	NA	At5g11100/6.2e-59/[R] KOG1012 Ca2+-dependent lipid-binding protein CLB1/vesicle protein vp115/Granuphilin A, contains C2 domain	PTHR10774:SF91/1.2E-88/--	cellular_component:GO:0016021//integral component of membrane;molecular_function:GO:0008289//lipid binding;
CL6056.Contig3_All	1245	1.28	8.93	2.80252	4.99e-26	Up	1.2e-27	gi|902217632|gb|KNA17818.1|/6.2e-80/hypothetical protein SOVF_076380 [Spinacia oleracea]	NA	NA	NA	NA	PF03100/3.8E-41/CcmE	biological_process:GO:0017003//protein-heme linkage;GO:0017004//cytochrome complex assembly;cellular_component:GO:0016020//membrane;GO:0044464//cell part;
CL5916.Contig1_All	1315	11.27	78.55	2.80112	1.24e-238	Up	2.45e-241	gi|731349433|ref|XP_010685989.1|/2.2e-112/PREDICTED: peroxidase 57-like [Beta vulgaris subsp. vulgaris] >gi|870853581|gb|KMT05462.1| hypothetical protein BVRB_7g175880 [Beta vulgaris subsp. vulgaris]	NA	sp|P22196|PER2_ARAHY/7.0e-64/Cationic peroxidase 2 OS=Arachis hypogaea GN=PNC2 PE=2 SV=1	bvg:104900296/3.7e-113/peroxidase 57-like; K00430 peroxidase [EC:1.11.1.7]	At5g15180/5.2e-58/[R] TWOG0189 Peroxidase	PR00461/3.0E-39/Plant peroxidase signature	biological_process:GO:0008152//metabolic process;GO:0050896//response to stimulus;GO:0009987//cellular process;molecular_function:GO:0005488//binding;GO:0016491//oxidoreductase activity;
Unigene71_All	1050	0.22	1.53	2.79796	0.000406705	Up	5.86e-05	NA	gi|327343829|dbj|AB605175.1|/9.30609747277999e-96/Dianthus caryophyllus DcACS1 gene for 1-aminocyclopropane-1-carboxylate synthase, complete cds, cultivar: Scania	NA	NA	NA	NA	NA
CL4713.Contig3_All	1204	0.82	5.68	2.7922	4.95e-16	Up	1.98e-17	gi|902225559|gb|KNA20105.1|/2.9e-98/hypothetical protein SOVF_055070 isoform A [Spinacia oleracea]	NA	NA	bvg:104901293/1.0e-93/grpE protein homolog, mitochondrial; K03687 molecular chaperone GrpE	At5g17710/5.8e-80/[O] KOG3003 Molecular chaperone of the GrpE family	PTHR21237/2.9E-129/--	biological_process:GO:0006457//protein folding;GO:0050790//regulation of catalytic activity;cellular_component:GO:0005759//mitochondrial matrix;GO:0009579//thylakoid;GO:0009570//chloroplast stroma;molecular_function:GO:0051087//chaperone binding;GO:0042803//protein homodimerization activity;GO:0005507//copper ion binding;GO:0000774//adenyl-nucleotide exchange factor activity;
CL3272.Contig2_All	965	0.94	6.51	2.79192	2.07e-14	Up	9.31e-16	gi|731368922|ref|XP_010696393.1|/5.7e-65/PREDICTED: uncharacterized protein LOC104908920 isoform X2 [Beta vulgaris subsp. vulgaris] >gi|731368925|ref|XP_010696394.1| PREDICTED: uncharacterized protein LOC104908920 isoform X2 [Beta vulgaris subsp. vulgaris] >gi|870843910|gb|KMS96994.1| hypothetical protein BVRB_7g179750 [Beta vulgaris subsp. vulgaris]	gi|703128778|ref|XM_010105878.1|/9.61906365516138e-11/Morus notabilis TNF receptor-associated factor 6 partial mRNA	sp|Q9FF61|SM3L1_ARATH/1.3e-06/Putative SWI/SNF-related matrix-associated actin-dependent regulator of chromatin subfamily A member 3-like 1 OS=Arabidopsis thaliana GN=At5g05130 PE=2 SV=1	pvu:PHAVU_001G120300g/7.6e-07/hypothetical protein; K15711 SWI/SNF-related matrix-associated actin-dependent regulator of chromatin subfamily A3 [EC:3.6.4.- 2.3.2.27]	Hs6552307/6.2e-08/[LK] KOG4362 Transcriptional regulator BRCA1	PTHR23041/7.7E-51/--	molecular_function:GO:0046872//metal ion binding;
CL87.Contig2_All	841	0.41	2.82	2.782	3.31e-06	Up	3.29e-07	gi|731343023|ref|XP_010682684.1|/5.3e-27/PREDICTED: NAC transcription factor 25-like [Beta vulgaris subsp. vulgaris] >gi|870855662|gb|KMT07378.1| hypothetical protein BVRB_6g150040 [Beta vulgaris subsp. vulgaris]	NA	sp|A2YMR0|NAC10_ORYSI/6.3e-18/NAC transcription factor ONAC010 OS=Oryza sativa subsp. indica GN=ONAC010 PE=3 SV=1	bna:106399005/3.1e-12/uncharacterized LOC106399005; K01054 acylglycerol lipase [EC:3.1.1.23]	At5g13180/1.6e-23/[S] LSE0117 A No apical meristem (NAM) developmental protein and related proteins	PF02365/1.2E-12/No apical meristem (NAM) protein	biological_process:GO:0006355//regulation of transcription, DNA-templated;cellular_component:GO:0005634//nucleus;molecular_function:GO:0003677//DNA binding;
CL4070.Contig2_All	1018	0.84	5.76	2.77761	9.1e-14	Up	4.29e-15	gi|922363890|ref|XP_003609406.2|/4.7e-78/Lipid transfer protein [Medicago truncatula] >gi|388522951|gb|AFK49537.1| unknown [Medicago truncatula] >gi|657390678|gb|AES91603.2| Lipid transfer protein [Medicago truncatula]	gi|114432085|gb|DQ984517.1|/6.11804622681342e-08/Tripsacum dactyloides cultivar Pete mitochondrion, complete genome	sp|Q00451|PRF1_SOLLC/1.7e-54/36.4 kDa proline-rich protein OS=Solanum lycopersicum GN=TPRP-F1 PE=2 SV=1	bvg:104906049/1.8e-30/ubiquitin carboxyl-terminal hydrolase 36; K11855 ubiquitin carboxyl-terminal hydrolase 36/42 [EC:3.4.19.12]	At2g10940/1.0e-61/[R] LSE0121 A AAI domain	PTHR31731/5.3E-73/--	NA
CL1482.Contig2_All	690	1.02	6.98	2.77466	9e-11	Up	5.37e-12	gi|731361945|ref|XP_010692630.1|/1.1e-14/PREDICTED: zinc finger MYM-type protein 1-like [Beta vulgaris subsp. vulgaris]	NA	NA	NA	At2g06500/1.1e-11/[R] TWOG0169 Predicted transposase	NA	NA
Unigene5907_All	1882	6.09	41.56	2.77068	4.03e-181	Up	1.06e-183	gi|902222094|gb|KNA19093.1|/8.3e-28/hypothetical protein SOVF_064810 [Spinacia oleracea]	NA	NA	NA	NA	NA	NA
CL7345.Contig1_All	783	1.85	12.58	2.76553	4.08e-22	Up	1.17e-23	gi|902235101|gb|KNA23765.1|/6.9e-21/hypothetical protein SOVF_022290 [Spinacia oleracea]	NA	NA	NA	NA	PTHR33181:SF6/7.8E-15/--	NA
CL1768.Contig2_All	1524	0.25	1.7	2.76553	1.36e-06	Up	1.28e-07	gi|731360785|ref|XP_010692006.1|/4.0e-182/PREDICTED: metacaspase-1 [Beta vulgaris subsp. vulgaris] >gi|870847545|gb|KMS99892.1| hypothetical protein BVRB_1g017400 [Beta vulgaris subsp. vulgaris]	gi|720044331|ref|XM_010271555.1|/4.40703137935105e-170/PREDICTED: Nelumbo nucifera metacaspase-1-like (LOC104606394), mRNA	sp|Q7XJE6|MCA1_ARATH/2.0e-171/Metacaspase-1 OS=Arabidopsis thaliana GN=AMC1 PE=1 SV=1	NA	At1g02170/2.5e-168/[DO] KOG1546 Metacaspase involved in regulation of apoptosis	PF06943/1.2E-10/LSD1 zinc finger	NA
CL8490.Contig1_All	544	0.67	4.55	2.76363	1.24e-05	Up	1.35e-06	gi|731346622|ref|XP_010684548.1|/5.2e-31/PREDICTED: uncharacterized protein LOC104899113 [Beta vulgaris subsp. vulgaris]	NA	NA	NA	At1g19260/1.8e-25/[R] TWOG0169 Predicted transposase	PTHR11697/4.6E-43/--	NA
CL7294.Contig1_All	2251	0.61	4.13	2.75926	1.54e-21	Up	4.52e-23	gi|731338964|ref|XP_010680597.1|/3.2e-196/PREDICTED: regulation of nuclear pre-mRNA domain-containing protein 1A [Beta vulgaris subsp. vulgaris]	gi|731338963|ref|XM_010682295.1|/0/PREDICTED: Beta vulgaris subsp. vulgaris regulation of nuclear pre-mRNA domain-containing protein 1A (LOC104895721), mRNA	NA	bvg:104895721/5.4e-197/regulation of nuclear pre-mRNA domain-containing protein 1A; K15559 regulator of Ty1 transposition protein 103	At5g65180/1.4e-119/[A] KOG2669 Regulator of nuclear mRNA	PS51391/42.933/CID domain profile.	NA
CL2679.Contig2_All	997	0.55	3.72	2.7578	4.35e-09	Up	3.03e-10	gi|902220279|gb|KNA18555.1|/8.7e-101/hypothetical protein SOVF_069570 [Spinacia oleracea]	gi|731360062|ref|XM_010693313.1|/8.10359922236859e-156/PREDICTED: Beta vulgaris subsp. vulgaris Golgi SNAP receptor complex member 1-1 (LOC104904894), mRNA	sp|Q9LMP7|GOS11_ARATH/3.0e-91/Golgi SNAP receptor complex member 1-1 OS=Arabidopsis thaliana GN=GOS11 PE=2 SV=1	bvg:104904894/7.1e-101/Golgi SNAP receptor complex member 1-1; K08495 golgi SNAP receptor complex member 1	At1g15880/7.9e-91/[U] KOG3208 SNARE protein GS28	PTHR21094:SF1/7.0E-139/--	biological_process:GO:0061025//membrane fusion;GO:0006888//ER to Golgi vesicle-mediated transport;GO:0015031//protein transport;cellular_component:GO:0016021//integral component of membrane;GO:0005801//cis-Golgi network;GO:0000139//Golgi membrane;molecular_function:GO:0005484//SNAP receptor activity;
Unigene7930_All	1593	0.87	5.88	2.75673	1.54e-21	Up	4.52e-23	gi|731344646|ref|XP_010683531.1|/3.5e-221/PREDICTED: probable pectate lyase 5 [Beta vulgaris subsp. vulgaris] >gi|870854822|gb|KMT06570.1| hypothetical protein BVRB_7g157420 [Beta vulgaris subsp. vulgaris]	gi|848885320|ref|XM_012987458.1|/2.67134072771499e-13/PREDICTED: Erythranthe guttatus probable pectate lyase 8 (LOC105963089), mRNA	sp|Q93Z04|PLY13_ARATH/4.5e-142/Probable pectate lyase 13 OS=Arabidopsis thaliana GN=PMR6 PE=1 SV=1	bvg:104898190/5.8e-222/probable pectate lyase 5; K01728 pectate lyase [EC:4.2.2.2]	At5g04310/2.9e-151/[M] LSE0348 A Pectate lyase	PTHR31683:SF11/4.1E-256/--	biological_process:GO:0045490//pectin catabolic process;cellular_component:GO:0016021//integral component of membrane;molecular_function:GO:0046872//metal ion binding;GO:0030570//pectate lyase activity;
CL3963.Contig2_All	662	0.64	4.32	2.75489	1.63e-06	Up	1.56e-07	gi|823120078|ref|XP_012467496.1|/2.2e-07/PREDICTED: proline-rich receptor-like protein kinase PERK1 [Gossypium raimondii] >gi|823120080|ref|XP_012467561.1| PREDICTED: proline-rich receptor-like protein kinase PERK1 [Gossypium raimondii] >gi|763739674|gb|KJB07173.1| hypothetical protein B456_001G005700 [Gossypium raimondii]	gi|147852120|emb|AM428494.2|/5.05673578503109e-07/Vitis vinifera contig VV78X168545.1, whole genome shotgun sequence	NA	NA	At4g31890/1.6e-26/[S] KOG0167 FOG: Armadillo/beta-catenin-like repeats	PTHR23315/1.7E-26/--	NA
CL1106.Contig2_All	1430	0.95	6.4	2.75207	3.9e-21	Up	1.17e-22	gi|970000203|ref|XP_015086930.1|/2.2e-81/PREDICTED: uncharacterized protein LOC107030030 [Solanum pennellii] >gi|970003468|ref|XP_015062509.1| PREDICTED: uncharacterized protein LOC107008109 [Solanum pennellii] >gi|970023423|ref|XP_015073048.1| PREDICTED: uncharacterized protein LOC107017298 [Solanum pennellii] >gi|970023450|ref|XP_015073061.1| PREDICTED: uncharacterized protein LOC107017317 [Sol…	NA	NA	thj:104808371/1.2e-27/uncharacterized LOC104808371; K12447 UDP-sugar pyrophosphorylase [EC:2.7.7.64]	At2g07010/5.1e-59/[R] KOG0017 FOG: Transposon-encoded proteins with TYA, reverse transcriptase, integrase domains in various combinations	PTHR34222:SF2/7.5E-21/--	NA
Unigene8381_All	1409	1.38	9.29	2.75101	6.48e-30	Up	1.33e-31	gi|870847271|gb|KMS99665.1|/3.1e-120/hypothetical protein BVRB_1g021710 [Beta vulgaris subsp. vulgaris]	gi|985440986|ref|XM_006472303.2|/1.62834952939952e-94/PREDICTED: Citrus sinensis inositol-tetrakisphosphate 1-kinase 3 (LOC102618028), transcript variant X4, mRNA	sp|Q9SUG3|ITPK2_ARATH/2.0e-109/Inositol-tetrakisphosphate 1-kinase 2 OS=Arabidopsis thaliana GN=ITPK2 PE=2 SV=2	bvg:104905734/5.1e-121/inositol-tetrakisphosphate 1-kinase 2; K00913 inositol-1,3,4-trisphosphate 5/6-kinase / inositol-tetrakisphosphate 1-kinase [EC:2.7.1.159 2.7.1.134]	At4g08170/1.6e-97/[GT] TWOG0240 Predicted inositol 1,3,4-trisphosphate 5/6-kinase	PF05770/1.7E-113/Inositol 1, 3, 4-trisphosphate 5/6-kinase	biological_process:GO:0016310//phosphorylation;GO:0032957//inositol trisphosphate metabolic process;cellular_component:GO:0005634//nucleus;GO:0005737//cytoplasm;molecular_function:GO:0000287//magnesium ion binding;GO:0052725//inositol-1,3,4-trisphosphate 6-kinase activity;GO:0005524//ATP binding;GO:0047325//inositol tetrakisphosphate 1-kinase activity;GO:0052726//inositol-1,3,4-trisphosphate 5-ki…
CL499.Contig1_All	776	1.14	7.59	2.73507	2.8e-13	Up	1.37e-14	gi|743784958|ref|XP_011023827.1|/2.7e-41/PREDICTED: HMG-Y-related protein B-like [Populus euphratica]	gi|363543430|ref|NM_001254796.1|/7.6705073520258e-11/Zea mays uncharacterized LOC100856905 (LOC100856905), mRNA	sp|Q00423|HMGYA_SOYBN/6.4e-33/HMG-Y-related protein A OS=Glycine max PE=2 SV=1	pda:103715045/2.7e-31/HMG-Y-related protein A-like; K11275 histone H1/5	At1g48610/9.4e-07/[PD] KOG0672 Halotolerance protein HAL3 (contains flavoprotein domain)	PTHR11467:SF29/1.2E-53/--	cellular_component:GO:0043229//intracellular organelle;
CL4853.Contig2_All	2198	3.03	20.16	2.73411	4.97e-102	Up	2.66e-104	gi|902166552|gb|KNA07237.1|/0.0e+00/hypothetical protein SOVF_173640 [Spinacia oleracea]	gi|731321729|ref|XM_010673207.1|/0/PREDICTED: Beta vulgaris subsp. vulgaris ATP-dependent zinc metalloprotease FTSH 11, chloroplastic/mitochondrial (LOC104888287), mRNA	sp|Q9FGM0|FTSHB_ARATH/0.0e+00/ATP-dependent zinc metalloprotease FTSH 11, chloroplastic/mitochondrial OS=Arabidopsis thaliana GN=FTSH11 PE=1 SV=1	bvg:104888287/0.0e+00/ATP-dependent zinc metalloprotease FTSH 11, chloroplastic/mitochondrial; K08955 ATP-dependent metalloprotease [EC:3.4.24.-]	At5g53170/0.0e+00/[O] KOG0734 AAA+-type ATPase containing the peptidase M41 domain	PTHR23076:SF40/0.0/--	biological_process:GO:0006508//proteolysis;cellular_component:GO:0016020//membrane;molecular_function:GO:0005524//ATP binding;GO:0004222//metalloendopeptidase activity;
CL3234.Contig12_All	2816	0.17	1.13	2.73272	7.17e-08	Up	5.72e-09	gi|310753565|gb|ADP20179.1|/5.6e-20/gag-pol polyprotein [Silene latifolia]	NA	NA	pda:103716101/3.4e-07/plasma membrane ATPase 1; K01535 H+-transporting ATPase [EC:3.6.3.6]	At2g06170/4.0e-07/[R] KOG0017 FOG: Transposon-encoded proteins with TYA, reverse transcriptase, integrase domains in various combinations	NA	NA
CL7108.Contig1_All	620	1.44	9.57	2.73245	4.9e-13	Up	2.45e-14	gi|731365972|ref|XP_010694811.1|/6.5e-22/PREDICTED: uncharacterized protein LOC104907569 [Beta vulgaris subsp. vulgaris]	NA	NA	NA	At1g31340/8.0e-17/[OR] KOG0001 Ubiquitin and ubiquitin-like proteins	NA	cellular_component:GO:0005576//extracellular region;GO:0005886//plasma membrane;
Unigene18185_All	698	4.54	30.13	2.73044	5.34e-45	Up	6.96e-47	gi|763754307|gb|KJB21638.1|/1.9e-54/hypothetical protein B456_004G005600 [Gossypium raimondii]	gi|923640768|ref|XM_013785705.1|/3.61271638982592e-103/PREDICTED: Brassica napus histone H4 (LOC106346394), mRNA	sp|P62787|H4_MAIZE/2.9e-53/Histone H4 OS=Zea mays GN=H4C7 PE=1 SV=2	gmx:100779904/7.1e-55/histone H4-like; K11254 histone H4	At1g07660/7.8e-53/[B] KOG3467 Histone H4	PS00047/-/Histone H4 signature.	biological_process:GO:0006334//nucleosome assembly;cellular_component:GO:0005634//nucleus;GO:0000786//nucleosome;molecular_function:GO:0003677//DNA binding;GO:0046982//protein heterodimerization activity;
CL6487.Contig1_All	1431	0.3	1.99	2.72973	5.47e-07	Up	4.87e-08	gi|731336715|ref|XP_010679408.1|/2.4e-176/PREDICTED: uncharacterized protein LOC104894786 [Beta vulgaris subsp. vulgaris] >gi|870858476|gb|KMT09985.1| hypothetical protein BVRB_5g122010 [Beta vulgaris subsp. vulgaris]	gi|848876179|ref|XM_012983100.1|/1.12291640686643e-06/PREDICTED: Erythranthe guttatus arogenate dehydratase/prephenate dehydratase 6, chloroplastic-like (LOC105959077), mRNA	NA	NA	NA	SM00887/6.4E-15/Ethylbenzene dehydrogenase	cellular_component:GO:0005768//endosome;GO:0016021//integral component of membrane;GO:0005802//trans-Golgi network;molecular_function:GO:0020037//heme binding;
CL2825.Contig4_All	2071	1.06	7.02	2.72741	1.7e-33	Up	3.07e-35	gi|902213583|gb|KNA17303.1|/6.5e-260/hypothetical protein SOVF_081310 [Spinacia oleracea]	NA	sp|F4HUK6|AAE1_ARATH/3.2e-220/Probable acyl-activating enzyme 1, peroxisomal OS=Arabidopsis thaliana GN=AAE1 PE=2 SV=1	aip:107641628/1.1e-148/probable acyl-activating enzyme 1, peroxisomal; K00666 fatty-acyl-CoA synthase [EC:6.2.1.-]	At1g20560/8.4e-220/[I] KOG1176 Acyl-CoA synthetase	PS00455/-/Putative AMP-binding domain signature.	biological_process:GO:0008152//metabolic process;molecular_function:GO:0003824//catalytic activity;
CL7345.Contig2_All	829	1.35	8.93	2.7257	2.39e-16	Up	9.34e-18	gi|902235101|gb|KNA23765.1|/2.5e-21/hypothetical protein SOVF_022290 [Spinacia oleracea]	NA	NA	NA	NA	PTHR33181/2.4E-16/--	NA
CL2037.Contig6_All	539	0.59	3.9	2.72469	5.45e-05	Up	6.58e-06	gi|976914361|gb|KVI00574.1|/4.8e-13/AAA+ ATPase domain-containing protein [Cynara cardunculus var. scolymus]	NA	NA	cit:107174813/1.2e-09/disease resistance protein At4g27190-like; K13459 disease resistance protein RPS2	NA	PTHR23155/7.3E-13/--	NA
Unigene7273_All	693	0.51	3.37	2.72418	2.15e-05	Up	2.41e-06	gi|947042558|gb|KRG92282.1|/2.4e-09/hypothetical protein GLYMA_20G201700 [Glycine max]	NA	NA	fve:101295161/6.0e-06/uncharacterized transporter YBR287W; K07088 uncharacterized protein	NA	NA	NA
Unigene18969_All	288	5.76	37.89	2.71768	3.67e-20	Up	1.16e-21	gi|571558188|ref|XP_006604532.1|/3.5e-39/PREDICTED: histone H4-like [Glycine max] >gi|947046181|gb|KRG95810.1| hypothetical protein GLYMA_19G172500 [Glycine max]	gi|332189094|gb|CP002684.1|/5.25574467205707e-73/Arabidopsis thaliana chromosome 1 sequence	sp|Q76H85|H4_SILLA/7.8e-37/Histone H4 OS=Silene latifolia GN=SlH4 PE=3 SV=3	gmx:100779904/5.9e-40/histone H4-like; K11254 histone H4	At1g07660/2.1e-36/[B] KOG3467 Histone H4	PTHR10484/4.2E-71/--	biological_process:GO:0006334//nucleosome assembly;cellular_component:GO:0005634//nucleus;GO:0000786//nucleosome;molecular_function:GO:0003677//DNA binding;GO:0046982//protein heterodimerization activity;
CL3421.Contig2_All	842	0.44	2.89	2.71549	7.15e-06	Up	7.53e-07	gi|698474483|ref|XP_009784700.1|/1.2e-79/PREDICTED: uncharacterized protein LOC104233094 [Nicotiana sylvestris]	gi|731338352|ref|XM_010681981.1|/7.94747468411394e-46/PREDICTED: Beta vulgaris subsp. vulgaris uncharacterized LOC104895467 (LOC104895467), mRNA	NA	NA	NA	PTHR36363/2.6E-94/--	cellular_component:GO:0016021//integral component of membrane;GO:0005886//plasma membrane;
CL5000.Contig4_All	1738	7.74	50.8	2.71442	7.31e-200	Up	1.67e-202	gi|902187321|gb|KNA10890.1|/6.4e-208/hypothetical protein SOVF_140140 [Spinacia oleracea]	gi|731404305|ref|XM_003632895.2|/8.67501743180863e-148/PREDICTED: Vitis vinifera 5&apos;-adenylylsulfate reductase 3, chloroplastic (LOC100854884), mRNA	sp|P92980|APR3_ARATH/3.0e-192/5'-adenylylsulfate reductase 3, chloroplastic OS=Arabidopsis thaliana GN=APR3 PE=2 SV=2	bvg:104900978/8.9e-208/5'-adenylylsulfate reductase 1, chloroplastic-like; K05907 adenylyl-sulfate reductase (glutathione) [EC:1.8.4.9]	At4g21990_1/2.6e-137/[E] KOG0189 Phosphoadenosine phosphosulfate reductase	PS51352/10.702/Thioredoxin domain profile.	biological_process:GO:0019419//sulfate reduction;GO:0045454//cell redox homeostasis;cellular_component:GO:0005623//cell;molecular_function:GO:0016671//oxidoreductase activity, acting on a sulfur group of donors, disulfide as acceptor;
CL2469.Contig2_All	609	0.56	3.66	2.70834	1.8e-05	Up	2.01e-06	NA	NA	NA	bvg:104909000/9.0e-06/protein transport protein Sec24-like At3g07100; K14007 protein transport protein SEC24	NA	NA	NA
Unigene9247_All	543	0.53	3.46	2.70671	0.000275242	Up	3.8e-05	gi|731332328|ref|XP_010677144.1|/7.0e-12/PREDICTED: F-box protein CPR30-like isoform X1 [Beta vulgaris subsp. vulgaris] >gi|870860499|gb|KMT11835.1| hypothetical protein BVRB_5g105310 isoform B [Beta vulgaris subsp. vulgaris]	NA	sp|Q9SU30|CPR30_ARATH/7.9e-06/F-box protein CPR30 OS=Arabidopsis thaliana GN=CPR30 PE=1 SV=2	NA	NA	NA	NA
CL6860.Contig1_All	960	0.44	2.87	2.70548	2.81e-06	Up	2.78e-07	gi|731320097|ref|XP_010670624.1|/1.5e-73/PREDICTED: reticulon-like protein B16 [Beta vulgaris subsp. vulgaris] >gi|731320099|ref|XP_010670625.1| PREDICTED: reticulon-like protein B16 [Beta vulgaris subsp. vulgaris] >gi|870865745|gb|KMT16783.1| hypothetical protein BVRB_2g042700 [Beta vulgaris subsp. vulgaris]	NA	sp|Q8GYH6|RTNLP_ARATH/6.4e-59/Reticulon-like protein B16 OS=Arabidopsis thaliana GN=RTNLB16 PE=2 SV=1	tcc:TCM_007136/8.3e-38/Reticulon family protein isoform 1; K20723 reticulon-3	At2g15280/5.4e-28/[U] KOG1792 Reticulon	PTHR10994:SF67/8.4E-101/--	cellular_component:GO:0016021//integral component of membrane;GO:0005789//endoplasmic reticulum membrane;
Unigene10891_All	592	0.48	3.13	2.70506	0.000275278	Up	3.8e-05	gi|731366778|ref|XP_010695253.1|/7.0e-66/PREDICTED: uncharacterized protein LOC104907921 [Beta vulgaris subsp. vulgaris] >gi|870844982|gb|KMS97824.1| hypothetical protein BVRB_5g123840 [Beta vulgaris subsp. vulgaris]	NA	NA	ppp:PHYPADRAFT_147348/3.2e-08/hypothetical protein; K15032 mTERF domain-containing protein, mitochondrial	At1g74120/3.8e-48/[KR] KOG1267 Mitochondrial transcription termination factor, mTERF	SM00733/0.024/Mitochondrial termination factor repeats	biological_process:GO:0016070//RNA metabolic process;GO:0010467//gene expression;molecular_function:GO:0003676//nucleic acid binding;
CL8427.Contig9_All	967	0.27	1.76	2.70454	0.000135287	Up	1.76e-05	gi|1000983341|ref|XP_015580834.1|/3.6e-11/PREDICTED: mitochondrial arginine transporter BAC1 isoform X2 [Ricinus communis]	NA	sp|Q84UC7|BAC1_ARATH/3.3e-10/Mitochondrial arginine transporter BAC1 OS=Arabidopsis thaliana GN=BAC1 PE=1 SV=1	rcu:8258444/6.0e-12/mitochondrial arginine transporter BAC1; K15109 solute carrier family 25 (mitochondrial carnitine/acylcarnitine transporter), member 20/29	At2g33820/8.7e-10/[C] KOG0758 Mitochondrial carnitine-acylcarnitine carrier protein	NA	NA
CL1854.Contig1_All	1115	0.47	3.06	2.7028	4.12e-08	Up	3.19e-09	gi|731318341|ref|XP_010669667.1|/3.7e-60/PREDICTED: 50S ribosomal protein L18, chloroplastic [Beta vulgaris subsp. vulgaris] >gi|731318343|ref|XP_010669668.1| PREDICTED: 50S ribosomal protein L18, chloroplastic [Beta vulgaris subsp. vulgaris] >gi|731318345|ref|XP_010669669.1| PREDICTED: 50S ribosomal protein L18, chloroplastic [Beta vulgaris subsp. vulgaris] >gi|870866767|gb|KMT17700.1| hypotheti…	NA	sp|P42813|RNS1_ARATH/1.9e-38/Ribonuclease 1 OS=Arabidopsis thaliana GN=RNS1 PE=1 SV=1	bvg:104897905/2.3e-47/ribonuclease 1-like; K01166 ribonuclease T2 [EC:3.1.27.1]	At2g02990/5.1e-38/[A] KOG1642 Ribonuclease, T2 family	PTHR12899:SF8/1.1E-67/--	biological_process:GO:0006412//translation;cellular_component:GO:0005840//ribosome;molecular_function:GO:0003735//structural constituent of ribosome;
CL448.Contig2_All	1651	1.06	6.89	2.70044	9.08e-26	Up	2.2e-27	gi|731354424|ref|XP_010688584.1|/5.7e-198/PREDICTED: tyrosine decarboxylase 1-like [Beta vulgaris subsp. vulgaris]	NA	sp|P54769|TYDC2_PAPSO/3.3e-164/Tyrosine/DOPA decarboxylase 2 OS=Papaver somniferum GN=TYDC2 PE=2 SV=1	bvg:104902495/9.4e-199/tyrosine decarboxylase 1-like; K01592 tyrosine decarboxylase [EC:4.1.1.25]	At2g20340/2.0e-147/[E] KOG0628 Aromatic-L-amino-acid/L-histidine decarboxylase	PTHR11999:SF88/9.2E-274/--	biological_process:GO:0006520//cellular amino acid metabolic process;molecular_function:GO:0016831//carboxy-lyase activity;GO:0030170//pyridoxal phosphate binding;
CL7813.Contig1_All	630	0.63	4.09	2.69868	7.15e-06	Up	7.53e-07	gi|731338315|ref|XP_010680263.1|/1.5e-42/PREDICTED: UPF0235 protein C15orf40 homolog [Beta vulgaris subsp. vulgaris]	NA	NA	bvg:104895451/2.5e-43/UPF0235 protein C15orf40 homolog; K09131 uncharacterized protein	At1g49170/2.0e-23/[S] KOG3276 Uncharacterized conserved protein, contains YggU domain	PTHR13420/7.7E-36/--	NA
CL844.Contig5_All	2096	0.49	3.17	2.69363	1.85e-15	Up	7.7e-17	gi|870856502|gb|KMT08136.1|/2.4e-169/hypothetical protein BVRB_6g143830 [Beta vulgaris subsp. vulgaris]	gi|1000986397|ref|XM_015719349.1|/7.43354217962899e-30/PREDICTED: Ricinus communis auxilin-like protein 1 (LOC8288957), transcript variant X2, mRNA	sp|Q9FWS1|AUL1_ARATH/6.1e-78/Auxilin-like protein 1 OS=Arabidopsis thaliana GN=AUL1 PE=2 SV=2	vcn:VOLCADRAFT_121350/1.5e-07/eif5B; eukaryotic translation initiation factor 5B; K03243 translation initiation factor 5B	At1g75310/1.2e-77/[R] KOG0431 Auxilin-like protein and related proteins containing DnaJ domain	PTHR23172:SF33/3.5E-127/--	NA
CL8188.Contig1_All	3161	2.7	17.46	2.69302	7.07e-126	Up	2.94e-128	gi|731348714|ref|XP_010685628.1|/0.0e+00/PREDICTED: alpha-glucan phosphorylase, H isozyme [Beta vulgaris subsp. vulgaris] >gi|870853249|gb|KMT05130.1| hypothetical protein BVRB_7g172800 [Beta vulgaris subsp. vulgaris]	gi|731348713|ref|XM_010687326.1|/0/PREDICTED: Beta vulgaris subsp. vulgaris alpha-glucan phosphorylase, H isozyme (LOC104900011), mRNA	sp|Q9SD76|PHS2_ARATH/0.0e+00/Alpha-glucan phosphorylase 2, cytosolic OS=Arabidopsis thaliana GN=PHS2 PE=1 SV=1	bvg:104900011/0.0e+00/alpha-glucan phosphorylase, H isozyme; K00688 glycogen phosphorylase [EC:2.4.1.1]	At3g46970/0.0e+00/[G] KOG2099 Glycogen phosphorylase	PS00102/-/Phosphorylase pyridoxal-phosphate attachment site.	biological_process:GO:0005980//glycogen catabolic process;GO:0009414//response to water deprivation;cellular_component:GO:0005829//cytosol;GO:0009507//chloroplast;molecular_function:GO:0030170//pyridoxal phosphate binding;GO:0008184//glycogen phosphorylase activity;
CL222.Contig5_All	562	1.03	6.66	2.69288	4.84e-08	Up	3.79e-09	NA	gi|523496544|dbj|AB778537.1|/2.88148182534154e-103/Dianthus caryophyllus F3&apos;H gene for flavonoid 3&apos;-hydroxylase, complete cds	NA	NA	NA	NA	NA
Unigene13900_All	600	50.58	324.95	2.68358	0	Up	0	gi|992156850|gb|KXG20811.1|/7.5e-07/hypothetical protein SORBI_010G256300, partial [Sorghum bicolor]	NA	NA	NA	NA	NA	NA
CL7315.Contig4_All	1225	0.69	4.43	2.68264	2.61e-12	Up	1.37e-13	gi|731320250|ref|XP_010670706.1|/2.3e-87/PREDICTED: potassium channel AKT1 isoform X2 [Beta vulgaris subsp. vulgaris] >gi|870865805|gb|KMT16843.1| hypothetical protein BVRB_2g043240 isoform A [Beta vulgaris subsp. vulgaris]	gi|8896126|gb|AF267753.1|AF267753/2.96856136761457e-111/Mesembryanthemum crystallinum putative potassium channel protein Mkt1p mRNA, complete cds	sp|Q38998|AKT1_ARATH/6.2e-83/Potassium channel AKT1 OS=Arabidopsis thaliana GN=AKT1 PE=1 SV=2	vra:106763693/5.0e-64/potassium channel AKT1-like; K04908 potassium voltage-gated channel Eag-related subfamily H member 5	At2g26650/1.7e-82/[PT] KOG0498 K+-channel ERG and related proteins, contain PAS/PAC sensor domain	PTHR10217/7.3E-137/--	biological_process:GO:0071805//potassium ion transmembrane transport;cellular_component:GO:0016021//integral component of membrane;molecular_function:GO:0005249//voltage-gated potassium channel activity;
CL2401.Contig1_All	283	1.18	7.57	2.68151	0.000275314	Up	3.8e-05	gi|743900931|ref|XP_011043772.1|/8.6e-06/PREDICTED: peptidyl-prolyl cis-trans isomerase CYP20-1-like [Populus euphratica]	NA	sp|Q9SP02|CP20A_ARATH/6.3e-07/Peptidyl-prolyl cis-trans isomerase CYP20-1 OS=Arabidopsis thaliana GN=CYP20-1 PE=1 SV=1	csv:101213040/1.9e-06/peptidyl-prolyl cis-trans isomerase CYP20-1; K01802 peptidylprolyl isomerase [EC:5.2.1.8]	At5g58710/1.7e-06/[O] KOG0865 Cyclophilin type peptidyl-prolyl cis-trans isomerase	NA	NA
Unigene4446_All	829	0.5	3.2	2.67807	4.84e-06	Up	4.93e-07	NA	gi|372285545|dbj|AB646512.1|/3.53674330517734e-64/Dianthus caryophyllus DNA, retrotransposon Retdic1 in AA5GT gene, complete sequence, cultivar: 04GC-2	NA	NA	NA	NA	NA
CL6699.Contig1_All	684	0.68	4.35	2.67741	9.47e-07	Up	8.73e-08	gi|731322269|ref|XP_010671799.1|/9.7e-19/PREDICTED: probable LRR receptor-like serine/threonine-protein kinase At3g47570 [Beta vulgaris subsp. vulgaris] >gi|870865256|gb|KMT16323.1| hypothetical protein BVRB_3g054710 [Beta vulgaris subsp. vulgaris]	NA	sp|C0LGP4|Y3475_ARATH/2.7e-11/Probable LRR receptor-like serine/threonine-protein kinase At3g47570 OS=Arabidopsis thaliana GN=At3g47570 PE=2 SV=1	pxb:103930206/1.7e-13/LRR receptor-like serine/threonine-protein kinase EFR; K04730 interleukin-1 receptor-associated kinase 1 [EC:2.7.11.1]	At5g39390/1.3e-12/[T] LSE0002 A Receptor protein kinase containing LRR repeats	PTHR27000/4.9E-24/--	molecular_function:GO:0016301//kinase activity;
CL2512.Contig2_All	782	3.95	25.26	2.67693	3.74e-42	Up	5.28e-44	gi|823193337|ref|XP_012492038.1|/7.0e-13/PREDICTED: transcription factor bHLH18-like [Gossypium raimondii] >gi|823193340|ref|XP_012492039.1| PREDICTED: transcription factor bHLH18-like [Gossypium raimondii] >gi|763776875|gb|KJB43998.1| hypothetical protein B456_007G228900 [Gossypium raimondii]	NA	sp|Q9T072|BH025_ARATH/9.1e-11/Transcription factor bHLH25 OS=Arabidopsis thaliana GN=BHLH25 PE=2 SV=2	NA	At4g37850/1.3e-08/[KT] LSE0107 A bHLH transcription factor	PTHR23042:SF57/1.5E-15/--	NA
Unigene18756_All	783	0.32	2.04	2.67243	0.000406808	Up	5.86e-05	gi|502153818|ref|XP_004509473.1|/3.2e-42/PREDICTED: uncharacterized transporter YBR287W-like [Cicer arietinum] >gi|502153821|ref|XP_004509474.1| PREDICTED: uncharacterized transporter YBR287W-like [Cicer arietinum]	NA	NA	bdi:100833440/3.3e-29/uncharacterized LOC100833440; K07088 uncharacterized protein	At1g76520/9.7e-36/[S] KOG2722 Predicted membrane protein	PTHR31651:SF5/4.6E-71/--	biological_process:GO:0055085//transmembrane transport;cellular_component:GO:0016021//integral component of membrane;
Unigene30484_All	897	0.8	5.09	2.66959	2.73e-10	Up	1.7e-11	NA	gi|558754879|dbj|AB771926.1|/6.84543352199013e-17/Silene latifolia subsp. alba SlAP3X gene for flower buds-specific protein SlAP3X, complete cds, strain: K	NA	NA	NA	NA	NA
CL668.Contig11_All	1567	3.01	19.07	2.66347	1.05e-65	Up	8.93e-68	gi|923764772|ref|XP_013677954.1|/3.1e-12/PREDICTED: probable pectate lyase 20 [Brassica napus]	gi|663673442|emb|HG975443.1|/4.42680330641292e-06/Solanum pennellii chromosome ch04, complete genome	sp|Q93WF1|PLY20_ARATH/3.5e-14/Probable pectate lyase 20 OS=Arabidopsis thaliana GN=At5g48900 PE=2 SV=1	bvg:104899452/5.2e-13/probable pectate lyase 8; K01728 pectate lyase [EC:4.2.2.2]	At5g48900/9.4e-14/[M] LSE0348 A Pectate lyase	NA	biological_process:GO:0045490//pectin catabolic process;molecular_function:GO:0046872//metal ion binding;GO:0030570//pectate lyase activity;
CL6393.Contig1_All	594	0.43	2.72	2.6612	0.000702463	Up	0.000106372	gi|902220764|gb|KNA18693.1|/1.8e-53/hypothetical protein SOVF_068390 [Spinacia oleracea]	gi|1000938175|ref|XR_001536301.1|/2.55289311189167e-49/PREDICTED: Ricinus communis uncharacterized LOC8263582 (LOC8263582), transcript variant X2, misc_RNA	NA	pxb:103938046/1.5e-10/E3 ubiquitin-protein ligase MARCH2-like; K10656 E3 ubiquitin-protein ligase MARCH1/8 [EC:2.3.2.27]	At2g22120/2.6e-41/[A] KOG1609 Protein involved in mRNA turnover and stability	PTHR23012/9.1E-45/--	cellular_component:GO:0016020//membrane;molecular_function:GO:0046872//metal ion binding;
Unigene16868_All	1331	1.72	10.86	2.65854	1e-31	Up	1.94e-33	gi|731353842|ref|XP_010688270.1|/9.9e-76/PREDICTED: probable xyloglucan endotransglucosylase/hydrolase protein 26 [Beta vulgaris subsp. vulgaris] >gi|870851072|gb|KMT03138.1| hypothetical protein BVRB_8g196940 [Beta vulgaris subsp. vulgaris]	gi|12239389|gb|AF250367.1|/1.64872095979072e-44/Dianthus caryophyllus chalcone isomerase 1 (Fl1) gene, Fl1-m allele, interrupted by dTdc1 transposon, complete sequence	sp|Q9SVV2|XTH26_ARATH/1.1e-69/Probable xyloglucan endotransglucosylase/hydrolase protein 26 OS=Arabidopsis thaliana GN=XTH26 PE=2 SV=1	bvg:104902255/1.6e-76/probable xyloglucan endotransglucosylase/hydrolase protein 26; K08235 xyloglucan:xyloglucosyl transferase [EC:2.4.1.207]	At4g28850/3.0e-69/[M] TWOG0096 Xyloglucan endotransglycosylase	PF00722/4.4E-53/Glycosyl hydrolases family 16	biological_process:GO:0071554//cell wall organization or biogenesis;GO:0005975//carbohydrate metabolic process;molecular_function:GO:0016787//hydrolase activity;
CL3146.Contig2_All	2137	1.66	10.48	2.65838	1.12e-49	Up	1.29e-51	gi|902149944|gb|KNA05358.1|/1.6e-112/hypothetical protein SOVF_191100 [Spinacia oleracea]	NA	sp|Q9LKA4|UBA2C_ARATH/1.8e-13/UBP1-associated protein 2C OS=Arabidopsis thaliana GN=UBA2C PE=2 SV=1	osa:4326641/1.2e-17/UBP1-associated protein 2C; K12741 heterogeneous nuclear ribonucleoprotein A1/A3	At1g22910/7.2e-49/[R] KOG0149 Predicted RNA-binding protein SEB4 (RRM superfamily)	PTHR24012:SF421/9.2E-34/--	molecular_function:GO:0000166//nucleotide binding;GO:0003676//nucleic acid binding;
CL8041.Contig2_All	876	1.02	6.43	2.65625	3.04e-12	Up	1.61e-13	gi|976907852|gb|KVH95091.1|/4.5e-37/hypothetical protein Ccrd_002822 [Cynara cardunculus var. scolymus]	NA	NA	bna:106424137/8.1e-24/polyribonucleotide nucleotidyltransferase 2, mitochondrial-like; K00962 polyribonucleotide nucleotidyltransferase [EC:2.7.7.8]	NA	PTHR33638/5.1E-39/--	NA
Unigene19049_All	290	5.96	37.52	2.65428	6.43e-20	Up	2.05e-21	gi|223533130|gb|EEF34888.1|/2.8e-12/conserved hypothetical protein [Ricinus communis]	NA	NA	tcc:TCM_021251/7.3e-06/Plant invertase/pectin methylesterase inhibitor superfamily, putative; K01051 pectinesterase [EC:3.1.1.11]	NA	NA	NA
CL6490.Contig3_All	579	0.46	2.89	2.65136	0.000406757	Up	5.86e-05	gi|902216993|gb|KNA17585.1|/6.2e-59/hypothetical protein SOVF_078200 isoform B [Spinacia oleracea]	gi|731343298|ref|XM_010684524.1|/3.95717741584374e-82/PREDICTED: Beta vulgaris subsp. vulgaris OTU domain-containing protein At3g57810-like (LOC104897604), mRNA	sp|Q8LBZ4|OTU_ARATH/3.4e-47/OTU domain-containing protein At3g57810 OS=Arabidopsis thaliana GN=At3g57810 PE=2 SV=1	jcu:105644788/1.2e-55/OTU domain-containing protein At3g57810-like; K18342 OTU domain-containing protein 6 [EC:3.4.19.12]	At3g57810/6.3e-40/[TO] KOG2606 OTU (ovarian tumor)-like cysteine protease	PTHR12419/2.5E-76/--	NA
CL3664.Contig4_All	3087	0.32	2.01	2.65105	2.92e-14	Up	1.33e-15	gi|77555423|gb|ABA98219.1|/6.3e-17/transposon protein, putative, CACTA, En/Spm sub-class [Oryza sativa Japonica Group]	NA	NA	gmx:102663508/1.9e-06/cytochrome P450 703A2-like; K20562 biphenyl-4-hydroxylase	NA	PTHR33018/1.7E-16/--	NA
CL63.Contig4_All	2022	0.36	2.26	2.65025	3.16e-10	Up	1.97e-11	gi|731346765|ref|XP_010684628.1|/4.0e-137/PREDICTED: importin subunit alpha [Beta vulgaris subsp. vulgaris] >gi|870854039|gb|KMT05858.1| hypothetical protein BVRB_7g165200 [Beta vulgaris subsp. vulgaris]	gi|731415805|ref|XM_002282780.3|/0/PREDICTED: Vitis vinifera importin subunit alpha-1 (LOC100242672), mRNA	sp|Q9SLX0|IMA1B_ORYSJ/6.8e-127/Importin subunit alpha-1b OS=Oryza sativa subsp. japonica GN=Os05g0155500 PE=1 SV=2	atr:18446632/2.1e-06/U-box domain-containing protein 4; K08332	At3g06720/1.5e-125/[U] KOG0166 Karyopherin (importin) alpha	PTHR23316:SF29/6.7E-156/--	biological_process:GO:0006606//protein import into nucleus;cellular_component:GO:0005634//nucleus;GO:0005737//cytoplasm;molecular_function:GO:0008565//protein transporter activity;
Unigene11426_All	2091	0.78	4.89	2.64829	1.05e-22	Up	2.92e-24	gi|902179621|gb|KNA09388.1|/2.5e-259/hypothetical protein SOVF_154010 [Spinacia oleracea]	gi|731348256|ref|XM_010687102.1|/0/PREDICTED: Beta vulgaris subsp. vulgaris protein HOTHEAD-like (LOC104899822), mRNA	sp|Q9S746|HTH_ARATH/3.8e-221/Protein HOTHEAD OS=Arabidopsis thaliana GN=HTH PE=1 SV=1	sind:105157752/3.9e-242/protein HOTHEAD; K15403 fatty acid omega-hydroxy dehydrogenase [EC:1.1.-.-]	At1g72970/1.0e-220/[R] KOG1238 Glucose dehydrogenase/choline dehydrogenase/mandelonitrile lyase (GMC oxidoreductase family)	PTHR11552:SF69/0.0/--	biological_process:GO:0010430//fatty acid omega-oxidation;molecular_function:GO:0016614//oxidoreductase activity, acting on CH-OH group of donors;GO:0050660//flavin adenine dinucleotide binding;
CL4406.Contig3_All	892	0.46	2.88	2.64636	8.22e-06	Up	8.72e-07	gi|902227476|gb|KNA20713.1|/2.7e-45/hypothetical protein SOVF_050020 [Spinacia oleracea]	NA	NA	NA	NA	PF13233/6.5E-7/Complex1_LYR-like	NA
CL8122.Contig2_All	516	3.55	22.17	2.64272	6.03e-23	Up	1.66e-24	gi|902169046|gb|KNA07596.1|/6.8e-33/hypothetical protein SOVF_170390 isoform A [Spinacia oleracea]	NA	NA	NA	NA	PTHR33286/7.0E-36/--	NA
Unigene6310_All	697	0.91	5.65	2.63431	1.86e-08	Up	1.4e-09	gi|731369811|ref|XP_010665533.1|/1.8e-20/PREDICTED: glucose-6-phosphate/phosphate translocator 2, chloroplastic-like [Beta vulgaris subsp. vulgaris] >gi|870843579|gb|KMS96724.1| hypothetical protein BVRB_8g200290 [Beta vulgaris subsp. vulgaris]	NA	sp|Q94B38|GPT2_ARATH/9.8e-17/Glucose-6-phosphate/phosphate translocator 2, chloroplastic OS=Arabidopsis thaliana GN=GPT2 PE=2 SV=2	bvg:104882826/3.0e-21/glucose-6-phosphate/phosphate translocator 2, chloroplastic-like; K15283 solute carrier family 35, member E1	At1g61800/2.6e-16/[GE] KOG1441 Glucose-6-phosphate/phosphate and phosphoenolpyruvate/phosphate antiporter	PTHR11132:SF112/1.4E-19/--	cellular_component:GO:0016020//membrane;
CL4685.Contig2_All	2257	1.6	9.92	2.63227	2.26e-49	Up	2.62e-51	gi|731351313|ref|XP_010686970.1|/2.9e-197/PREDICTED: putative receptor-like protein kinase At4g00960 [Beta vulgaris subsp. vulgaris]	gi|731351312|ref|XM_010688668.1|/4.62254832468489e-57/PREDICTED: Beta vulgaris subsp. vulgaris putative receptor-like protein kinase At4g00960 (LOC104901123), mRNA	sp|Q9M0X5|CRK25_ARATH/1.5e-146/Cysteine-rich receptor-like protein kinase 25 OS=Arabidopsis thaliana GN=CRK25 PE=3 SV=1	bvg:104901108/2.1e-169/cysteine-rich receptor-like protein kinase 25; K04733 interleukin-1 receptor-associated kinase 4 [EC:2.7.11.1]	At4g05200/3.9e-146/[T] LSE0029 A Receptor-like protein kinase, contains conserved domain of unknown function	PF01657/4.9E-9/Salt stress response/antifungal	NA
CL8262.Contig2_All	1998	0.77	4.77	2.63106	3.71e-21	Up	1.11e-22	gi|731346321|ref|XP_010684393.1|/3.7e-135/PREDICTED: beta-glucosidase 11-like [Beta vulgaris subsp. vulgaris] >gi|870854269|gb|KMT06066.1| hypothetical protein BVRB_7g163900 isoform A [Beta vulgaris subsp. vulgaris]	gi|299889044|dbj|AB543543.1|/0/Dianthus caryophyllus DcACS1b gene for 1-aminocyclopropane-1-carboxylate synthase, complete cds, cultivar: Light Pink Barbara	sp|Q9ZUI3|BGL04_ARATH/4.1e-116/Beta-glucosidase 4 OS=Arabidopsis thaliana GN=BGLU4 PE=2 SV=2	bvg:104898948/6.1e-136/beta-glucosidase 11-like; K01188 beta-glucosidase [EC:3.2.1.21]	At1g60090/1.7e-113/[G] KOG0626 Beta-glucosidase, lactase phlorizinhydrolase, and related proteins	PTHR10353/1.4E-213/--	biological_process:GO:0005975//carbohydrate metabolic process;molecular_function:GO:0004553//hydrolase activity, hydrolyzing O-glycosyl compounds;
Unigene20409_All	599	0.72	4.45	2.62774	8.22e-06	Up	8.72e-07	gi|743942426|ref|XP_011015711.1|/8.8e-16/PREDICTED: xyloglucan galactosyltransferase KATAMARI1 homolog [Populus euphratica]	gi|733578763|emb|LN713259.1|/2.72553663922767e-09/Cucumis melo genomic chromosome, chr_5	NA	sind:105160724/3.1e-11/DEAD-box ATP-dependent RNA helicase 7; K16911 ATP-dependent RNA helicase DDX21 [EC:3.6.4.13]	At5g62220/2.6e-12/[GMW] KOG1021 Acetylglucosaminyltransferase EXT1/exostosin 1	NA	NA
CL5916.Contig2_All	1113	12.55	77.41	2.62483	8.17e-184	Up	2.12e-186	gi|731349433|ref|XP_010685989.1|/8.4e-113/PREDICTED: peroxidase 57-like [Beta vulgaris subsp. vulgaris] >gi|870853581|gb|KMT05462.1| hypothetical protein BVRB_7g175880 [Beta vulgaris subsp. vulgaris]	NA	sp|P22196|PER2_ARAHY/5.9e-64/Cationic peroxidase 2 OS=Arachis hypogaea GN=PNC2 PE=2 SV=1	bvg:104900296/1.4e-113/peroxidase 57-like; K00430 peroxidase [EC:1.11.1.7]	At5g15180/4.4e-58/[R] TWOG0189 Peroxidase	PR00461/2.9E-39/Plant peroxidase signature	biological_process:GO:0008152//metabolic process;GO:0050896//response to stimulus;GO:0009987//cellular process;molecular_function:GO:0005488//binding;GO:0016491//oxidoreductase activity;
Unigene20896_All	987	0.35	2.15	2.61891	6.23e-05	Up	7.61e-06	gi|698452853|ref|XP_009779818.1|/4.6e-30/PREDICTED: uncharacterized protein LOC104228959 [Nicotiana sylvestris]	NA	NA	pxb:103932890/7.7e-15/glutamate receptor 3.2-like; K05387 glutamate receptor, ionotropic, plant	At2g16000/1.1e-23/[R] KOG0017 FOG: Transposon-encoded proteins with TYA, reverse transcriptase, integrase domains in various combinations	PF14244/3.1E-32/gag-polypeptide of LTR copia-type	NA
CL2006.Contig1_All	582	1.16	7.08	2.60962	1.09e-08	Up	7.92e-10	gi|731313478|ref|XP_010680477.1|/8.1e-67/PREDICTED: proline-rich extensin-like protein EPR1 isoform X2 [Beta vulgaris subsp. vulgaris]	NA	sp|Q9ZQI0|EPR1_ARATH/1.7e-38/Proline-rich extensin-like protein EPR1 OS=Arabidopsis thaliana GN=EPR1 PE=2 SV=1	sind:105179491/1.7e-33/extensin-3; K05747 Wiskott-Aldrich syndrome protein	At4g08380/1.4e-39/[M] LSE0120 A Extensin and related proteins	PR01217/1.0E-8/Proline rich extensin signature	NA
CL118.Contig3_All	1130	0.78	4.76	2.60942	1.55e-11	Up	8.72e-13	gi|731327073|ref|XP_010674341.1|/6.0e-58/PREDICTED: uncharacterized protein At1g10890 [Beta vulgaris subsp. vulgaris] >gi|870862792|gb|KMT13980.1| hypothetical protein BVRB_4g078120 isoform A [Beta vulgaris subsp. vulgaris]	NA	sp|P0CB26|Y1089_ARATH/1.9e-38/Uncharacterized protein At1g10890 OS=Arabidopsis thaliana GN=At1g10890 PE=4 SV=1	egr:104415966/2.6e-51/uncharacterized protein At1g10890; K13173 arginine and glutamate-rich protein 1	At2g18540/7.0e-11/[W] LSE0345 A 12S cruciferin seed storage protein/vicilin-like seed storage protein	PTHR31711:SF2/3.5E-59/--	NA
CL2802.Contig1_All	1691	0.4	2.44	2.60881	2.44e-09	Up	1.66e-10	gi|731342288|ref|XP_010682323.1|/2.2e-16/PREDICTED: uncharacterized protein LOC104897198 [Beta vulgaris subsp. vulgaris]	NA	NA	NA	NA	NA	NA
CL1676.Contig1_All	2087	0.97	5.91	2.6071	3.53e-27	Up	8.06e-29	gi|731315460|ref|XP_010691578.1|/2.6e-139/PREDICTED: folylpolyglutamate synthase [Beta vulgaris subsp. vulgaris] >gi|870867540|gb|KMT18409.1| hypothetical protein BVRB_2g025580 [Beta vulgaris subsp. vulgaris]	gi|731315459|ref|XM_010693276.1|/0/PREDICTED: Beta vulgaris subsp. vulgaris folylpolyglutamate synthase (LOC104904867), mRNA	sp|F4K2A1|FPGS1_ARATH/5.2e-114/Folylpolyglutamate synthase OS=Arabidopsis thaliana GN=FPGS1 PE=1 SV=1	bvg:104904867/4.3e-140/folylpolyglutamate synthase; K01930 folylpolyglutamate synthase [EC:6.3.2.17]	At3g55630/4.6e-101/[H] KOG2525 Folylpolyglutamate synthase	PTHR11136/7.5E-169/--	biological_process:GO:0046901//tetrahydrofolylpolyglutamate biosynthetic process;GO:0006730//one-carbon metabolic process;molecular_function:GO:0004326//tetrahydrofolylpolyglutamate synthase activity;GO:0005524//ATP binding;
Unigene11470_All	3886	3.17	19.31	2.60679	1.81e-165	Up	5.51e-168	gi|902162564|gb|KNA06699.1|/0.0e+00/hypothetical protein SOVF_178600 [Spinacia oleracea]	NA	sp|Q8LGU1|AB8C_ARATH/0.0e+00/ABC transporter C family member 8 OS=Arabidopsis thaliana GN=ABCC8 PE=2 SV=3	vvi:100246410/0.0e+00/ABC transporter C family member 8; K05666 ATP-binding cassette, subfamily C (CFTR/MRP), member 2	At3g21250/0.0e+00/[Q] KOG0054 Multidrug resistance-associated protein/mitoxantrone resistance protein, ABC superfamily	PS50893/17.294/ATP-binding cassette, ABC transporter-type domain profile.	biological_process:GO:0006810//transport;cellular_component:GO:0016020//membrane;molecular_function:GO:0000166//nucleotide binding;GO:0016887//ATPase activity;
Unigene30242_All	1882	0.35	2.13	2.60543	2.12e-09	Up	1.43e-10	gi|731324473|ref|XP_010672988.1|/1.2e-90/PREDICTED: uncharacterized protein LOC104889462 isoform X1 [Beta vulgaris subsp. vulgaris] >gi|870864013|gb|KMT15146.1| hypothetical protein BVRB_3g062610 isoform B [Beta vulgaris subsp. vulgaris]	gi|848861572|ref|XR_001172371.1|/5.33582745342731e-06/PREDICTED: Erythranthe guttatus MORC family CW-type zinc finger protein 3 (LOC105952577), transcript variant X2, misc_RNA	sp|Q94F87|CMT2_ARATH/1.0e-07/DNA (cytosine-5)-methyltransferase CMT2 OS=Arabidopsis thaliana GN=CMT2 PE=2 SV=3	pxb:103962530/1.9e-09/DNA (cytosine-5)-methyltransferase CMT2-like; K00558 DNA (cytosine-5)-methyltransferase 1 [EC:2.1.1.37]	At3g10250/1.6e-52/[S] LSE0483 A Uncharacterized protein	PF09713/4.1E-22/Plant protein 1589 of unknown function (A_thal_3526)	NA
CL7496.Contig2_All	1362	0.24	1.46	2.60486	5.45e-05	Up	6.58e-06	gi|731337131|ref|XP_010679624.1|/2.2e-110/PREDICTED: glucan endo-1,3-beta-glucosidase 13 [Beta vulgaris subsp. vulgaris] >gi|870858313|gb|KMT09831.1| hypothetical protein BVRB_6g128070 [Beta vulgaris subsp. vulgaris]	NA	sp|O65399|E131_ARATH/5.8e-21/Glucan endo-1,3-beta-glucosidase 1 OS=Arabidopsis thaliana GN=At1g11820 PE=1 SV=3	cmo:103491590/1.4e-27/glucan endo-1,3-beta-glucosidase 4; K19892 glucan endo-1,3-beta-glucosidase 4 [EC:3.2.1.39]	At5g67460/2.8e-70/[MVG] LSE0111 A beta-1, 3 glucanase	SM00768/5.2E-48/Possibly involved in carbohydrate binding	NA
CL1876.Contig1_All	755	0.67	4.07	2.6028	1.09e-06	Up	1.01e-07	gi|902150326|gb|KNA05403.1|/4.2e-15/hypothetical protein SOVF_190400 [Spinacia oleracea]	NA	NA	NA	NA	PTHR31793/2.7E-14/--	NA
Unigene19190_All	763	0.51	3.09	2.59904	2.15e-05	Up	2.41e-06	NA	gi|18327|emb|X57171.1|/8.22666947707682e-130/D.caryophyllus CARSR12 gene	NA	NA	NA	NA	NA
Unigene18753_All	674	0.52	3.15	2.59877	0.00010537	Up	1.34e-05	gi|672109663|ref|XP_008791332.1|/1.0e-49/PREDICTED: uncharacterized protein LOC103708265 [Phoenix dactylifera]	gi|769826384|ref|XM_006826304.2|/3.95547310327895e-13/PREDICTED: Amborella trichopoda lysosomal beta glucosidase (LOC18421559), mRNA	NA	bvg:104909120/6.0e-43/lysosomal beta glucosidase-like; K05349 beta-glucosidase [EC:3.2.1.21]	At5g20950/1.7e-33/[GRV] LSE0437 A Predicted beta-glucosidase	PF01915/2.3E-12/Glycosyl hydrolase family 3 C-terminal domain	biological_process:GO:0009251//glucan catabolic process;cellular_component:GO:0005886//plasma membrane;molecular_function:GO:0008422//beta-glucosidase activity;
CL4306.Contig3_All	279	2.51	15.2	2.59831	8.36e-08	Up	6.71e-09	gi|747081814|ref|XP_011088199.1|/2.8e-25/PREDICTED: LYR motif-containing protein At3g19508 [Sesamum indicum]	NA	sp|Q1G3M2|LYRM9_ARATH/2.6e-21/LYR motif-containing protein At3g19508 OS=Arabidopsis thaliana GN=At3g19508 PE=3 SV=1	NA	NA	PF05347/9.8E-5/Complex 1 protein (LYR family)	NA
Unigene6026_All	2638	0.64	3.87	2.59619	2.06e-22	Up	5.85e-24	gi|731318810|ref|XP_010669924.1|/2.2e-268/PREDICTED: uncharacterized protein LOC104887039 [Beta vulgaris subsp. vulgaris]	gi|373400708|gb|JN607809.1|/2.34704220910512e-105/Silene latifolia isolate mL08 transposon CACTA, partial sequence	NA	vra:106763568/8.8e-82/galactokinase-like; K18674 N-acetylgalactosamine kinase [EC:2.7.1.157]	At3g29732/1.9e-128/[R] LSE0009 A Transposase family tnp2	PF13952/1.2E-24/Domain of unknown function (DUF4216)	NA
Unigene19099_All	1103	2.04	12.27	2.58849	1.97e-28	Up	4.27e-30	gi|731371726|ref|XP_010666130.1|/4.4e-130/PREDICTED: uncharacterized protein LOC104883331 [Beta vulgaris subsp. vulgaris] >gi|870843029|gb|KMS96296.1| hypothetical protein BVRB_000100 [Beta vulgaris subsp. vulgaris]	gi|743940563|ref|XM_011016457.1|/1.27548570342583e-89/PREDICTED: Populus euphratica uncharacterized LOC105118489 (LOC105118489), transcript variant X2, mRNA	NA	NA	At1g64720/3.2e-109/[I] KOG2761 START domain-containing proteins involved in steroidogenesis/phosphatidylcholine transfer	PTHR19308:SF12/1.7E-167/--	cellular_component:GO:0016021//integral component of membrane;molecular_function:GO:0008289//lipid binding;
Unigene17190_All	1921	0.92	5.51	2.58235	7.87e-23	Up	2.18e-24	gi|731316536|ref|XP_010695921.1|/3.2e-253/PREDICTED: mini-chromosome maintenance complex-binding protein [Beta vulgaris subsp. vulgaris] >gi|392938145|gb|AFM94012.1| E2F target protein 1 [Beta vulgaris] >gi|870868036|gb|KMT18905.1| hypothetical protein BVRB_2g030060 [Beta vulgaris subsp. vulgaris]	gi|731411967|ref|XM_002274401.3|/8.37501175045233e-64/PREDICTED: Vitis vinifera mini-chromosome maintenance complex-binding protein (LOC100246773), mRNA	sp|Q501D5|MCMBP_ARATH/1.4e-193/Mini-chromosome maintenance complex-binding protein OS=Arabidopsis thaliana GN=ETG1 PE=1 SV=1	NA	At2g40550/8.7e-179/[S] KOG2545 Conserved membrane protein	PF09739/2.5E-182/Mini-chromosome maintenance replisome factor	biological_process:GO:0006259//DNA metabolic process;cellular_component:GO:0043231//intracellular membrane-bounded organelle;
Unigene24399_All	450	0.66	3.95	2.58131	0.000782282	Up	0.000119686	gi|985473337|ref|XP_015381756.1|/1.2e-25/PREDICTED: uncharacterized protein LOC107174989 [Citrus sinensis]	NA	NA	pxb:103932890/6.6e-14/glutamate receptor 3.2-like; K05387 glutamate receptor, ionotropic, plant	At4g22040/1.2e-22/[R] KOG0017 FOG: Transposon-encoded proteins with TYA, reverse transcriptase, integrase domains in various combinations	PF14244/5.8E-29/gag-polypeptide of LTR copia-type	NA
CL3724.Contig5_All	1269	0.41	2.44	2.57319	3.7e-07	Up	3.23e-08	gi|731360261|ref|XP_010691715.1|/3.8e-93/PREDICTED: leucine-rich repeat extensin-like protein 3 [Beta vulgaris subsp. vulgaris] >gi|870848878|gb|KMT01167.1| hypothetical protein BVRB_9g224190 [Beta vulgaris subsp. vulgaris]	gi|731360260|ref|XM_010693413.1|/6.85403999616333e-88/PREDICTED: Beta vulgaris subsp. vulgaris leucine-rich repeat extensin-like protein 3 (LOC104904976), mRNA	sp|P13983|EXTN_TOBAC/1.2e-15/Extensin OS=Nicotiana tabacum GN=HRGPNT3 PE=2 SV=1	gra:105781829/1.0e-11/proline-rich receptor-like protein kinase PERK4; K04733 interleukin-1 receptor-associated kinase 4 [EC:2.7.11.1]	At1g23720/8.4e-13/[M] LSE0120 A Extensin and related proteins	PTHR10024/1.5E-25/--	NA
CL6830.Contig4_All	1067	1.2	7.13	2.57087	1.88e-16	Up	7.3e-18	gi|902225341|gb|KNA20035.1|/6.7e-91/hypothetical protein SOVF_056120 [Spinacia oleracea]	gi|764559944|ref|XM_011462815.1|/5.73478690058936e-88/PREDICTED: Fragaria vesca subsp. vesca uncharacterized LOC101293573 (LOC101293573), transcript variant X3, mRNA	NA	vvi:100260706/9.1e-86/transcription termination factor MTERF9, chloroplastic; K15032 mTERF domain-containing protein, mitochondrial	At5g55580/5.5e-82/[KR] KOG1267 Mitochondrial transcription termination factor, mTERF	PTHR13068:SF13/4.2E-121/--	biological_process:GO:0006355//regulation of transcription, DNA-templated;cellular_component:GO:0005739//mitochondrion;molecular_function:GO:0003690//double-stranded DNA binding;
Unigene7001_All	634	0.9	5.34	2.56884	4.16e-07	Up	3.66e-08	gi|902188476|gb|KNA11163.1|/2.3e-38/hypothetical protein SOVF_137700 isoform A [Spinacia oleracea]	gi|729362595|ref|XM_010548307.1|/6.21913795403561e-11/PREDICTED: Tarenaya hassleriana protein tesmin/TSO1-like CXC 4 (LOC104818643), transcript variant X2, mRNA	sp|F4JIF5|TCX2_ARATH/1.9e-14/Protein tesmin/TSO1-like CXC 2 OS=Arabidopsis thaliana GN=TCX2 PE=1 SV=1	NA	At4g14770/4.9e-14/[P] KOG1171 Metallothionein-like protein	PS51634/9.258/CRC domain profile.	NA
CL7682.Contig2_All	464	2.4	14.24	2.56884	7.65e-13	Up	3.87e-14	gi|590587255|ref|XP_007015922.1|/1.5e-18/LURP-one-related 8, putative [Theobroma cacao] >gi|508786285|gb|EOY33541.1| LURP-one-related 8, putative [Theobroma cacao]	NA	sp|Q9ZVI6|LOR8_ARATH/5.9e-10/Protein LURP-one-related 8 OS=Arabidopsis thaliana GN=At2g38640 PE=2 SV=1	NA	NA	PTHR31087/8.4E-23/--	NA
CL2138.Contig3_All	1528	9.87	58.47	2.56657	1.41e-188	Up	3.53e-191	gi|731319158|ref|XP_010670112.1|/1.5e-141/PREDICTED: probable inactive purple acid phosphatase 29 [Beta vulgaris subsp. vulgaris] >gi|731319160|ref|XP_010670113.1| PREDICTED: probable inactive purple acid phosphatase 29 [Beta vulgaris subsp. vulgaris] >gi|731319162|ref|XP_010670114.1| PREDICTED: probable inactive purple acid phosphatase 29 [Beta vulgaris subsp. vulgaris] >gi|731319164|ref|XP_0106…	gi|731319165|ref|XM_010671814.1|/1.75477189596289e-99/PREDICTED: Beta vulgaris subsp. vulgaris probable inactive purple acid phosphatase 29 (LOC104887216), transcript variant X5, mRNA	sp|Q9FMK9|PPA29_ARATH/2.6e-123/Probable inactive purple acid phosphatase 29 OS=Arabidopsis thaliana GN=PAP29 PE=2 SV=1	cvr:CHLNCDRAFT_134697/6.1e-27/hypothetical protein; K12867 pre-mRNA-splicing factor SYF1	At5g63140/7.0e-123/[R] KOG1432 Predicted DNA repair exonuclease SIA1	PTHR32440/5.4E-169/--	NA
Unigene22170_All	743	0.38	2.24	2.55943	0.000782096	Up	0.000119686	gi|284944261|gb|ADC32119.1|/9.6e-97/calmodulin protein kinase [Lonicera japonica]	NA	sp|Q84N38|PVIP_NICBE/1.5e-07/OBERON-like protein OS=Nicotiana benthamiana GN=PVIP PE=1 SV=1	NA	NA	PTHR33345:SF2/5.4E-96/--	NA
Unigene4681_All	829	0.5	2.94	2.55582	2.38e-05	Up	2.7e-06	gi|902112055|gb|KNA03795.1|/1.8e-22/hypothetical protein SOVF_205590 [Spinacia oleracea]	NA	NA	bvg:104889465/3.8e-23/pre-rRNA-processing protein TSR2 homolog; K14800 pre-rRNA-processing protein TSR2	At5g27990/1.3e-17/[S] KOG4032 Uncharacterized conserved protein	PTHR21250:SF1/1.9E-26/--	NA
CL2060.Contig2_All	847	0.33	1.94	2.55552	0.000782189	Up	0.000119686	gi|731336002|ref|XP_010679023.1|/3.7e-68/PREDICTED: ribonuclease 2 [Beta vulgaris subsp. vulgaris]	gi|720082125|ref|XM_010244193.1|/1.38628220360827e-18/PREDICTED: Nelumbo nucifera ribonuclease 2-like (LOC104586826), mRNA	sp|P42814|RNS2_ARATH/9.0e-65/Ribonuclease 2 OS=Arabidopsis thaliana GN=RNS2 PE=2 SV=1	bvg:104894478/6.1e-69/ribonuclease 2; K01166 ribonuclease T2 [EC:3.1.27.1]	At2g39780/2.4e-64/[A] KOG1642 Ribonuclease, T2 family	PS00531/-/Ribonuclease T2 family histidine active site 2.	biological_process:GO:0016075//rRNA catabolic process;GO:0010507//negative regulation of autophagy;GO:0090502//RNA phosphodiester bond hydrolysis, endonucleolytic;cellular_component:GO:0005783//endoplasmic reticulum;GO:0010168//ER body;GO:0005773//vacuole;molecular_function:GO:0003723//RNA binding;GO:0033897//ribonuclease T2 activity;
CL319.Contig1_All	2855	2.06	12.1	2.55429	3.52e-74	Up	2.69e-76	gi|731374712|ref|XP_010667044.1|/7.6e-41/PREDICTED: uncharacterized protein LOC104884146 [Beta vulgaris subsp. vulgaris]	NA	NA	NA	At3g48230/1.4e-20/[OR] LSE0110 A Predicted carboxyl-terminal proteinase, contains an unknown domain	NA	NA
CL7430.Contig1_All	1063	3.23	18.97	2.55411	8.89e-42	Up	1.27e-43	gi|284429056|gb|ADB83313.1|/3.5e-84/stellarin 1 [Stellaria media]	NA	sp|P27559|RIP2_SAPOF/6.7e-57/Ribosome-inactivating protein saporin-2 OS=Saponaria officinalis GN=SAP2 PE=1 SV=1	NA	NA	PF00161/2.3E-20/Ribosome inactivating protein	NA
Unigene4325_All	1231	0.55	3.23	2.55403	1.22e-08	Up	8.94e-10	gi|731347931|ref|XP_010685234.1|/5.2e-71/PREDICTED: GDSL esterase/lipase 5-like [Beta vulgaris subsp. vulgaris] >gi|870852870|gb|KMT04751.1| hypothetical protein BVRB_7g169310 [Beta vulgaris subsp. vulgaris]	gi|390979560|dbj|AB688111.1|/1.80834748481064e-103/Dianthus caryophyllus DcGSTF2 gene for glutathione S-transferase like protein, complete cds	sp|Q9SSA7|GLIP5_ARATH/2.2e-56/GDSL esterase/lipase 5 OS=Arabidopsis thaliana GN=GLIP5 PE=2 SV=2	egu:105038522/1.0e-19/GDSL esterase/lipase At1g28650-like; K21026 acetylajmaline esterase [EC:3.1.1.80]	At1g53920/6.0e-56/[RI] LSE0388 A Predicted lipase	PTHR22835:SF262/1.0E-89/--	molecular_function:GO:0016788//hydrolase activity, acting on ester bonds;
CL94.Contig1_All	1156	0.68	3.98	2.54916	5.44e-10	Up	3.47e-11	gi|731311029|ref|XP_010686447.1|/7.6e-133/PREDICTED: ribosome production factor 1 [Beta vulgaris subsp. vulgaris] >gi|870869435|gb|KMT20180.1| hypothetical protein BVRB_1g001890 [Beta vulgaris subsp. vulgaris]	gi|731311028|ref|XM_010688145.1|/4.26892019886489e-174/PREDICTED: Beta vulgaris subsp. vulgaris ribosome production factor 1 (LOC104900633), mRNA	NA	bvg:104900633/1.3e-133/ribosome production factor 1; K14846 ribosome production factor 1	At4g01560/5.0e-121/[A] KOG2780 Ribosome biogenesis protein RPF1, contains IMP4 domain	PF04427/3.5E-32/Brix domain	NA
Unigene14865_All	725	0.48	2.8	2.54432	0.000177353	Up	2.36e-05	gi|731338576|ref|XP_010680395.1|/5.2e-87/PREDICTED: aspartic proteinase-like protein 1 [Beta vulgaris subsp. vulgaris] >gi|870857767|gb|KMT09315.1| hypothetical protein BVRB_6g134130 [Beta vulgaris subsp. vulgaris]	NA	sp|Q9LX20|ASPL1_ARATH/5.1e-32/Aspartic proteinase-like protein 1 OS=Arabidopsis thaliana GN=At5g10080 PE=1 SV=1	tcc:TCM_041550/3.0e-16/Eukaryotic aspartyl protease family protein isoform 1; K00924	At4g35880/1.3e-53/[O] KOG1339 Aspartyl protease	PTHR13683:SF232/9.8E-91/--	biological_process:GO:0006508//proteolysis;molecular_function:GO:0004190//aspartic-type endopeptidase activity;
CL7669.Contig1_All	990	8.33	48.2	2.53264	7.28e-97	Up	4.15e-99	gi|902157747|gb|KNA06164.1|/1.3e-96/hypothetical protein SOVF_183640 [Spinacia oleracea]	NA	sp|Q9FRL8|DHAR2_ARATH/4.7e-89/Glutathione S-transferase DHAR2 OS=Arabidopsis thaliana GN=DHAR2 PE=1 SV=1	lja:Lj5g3v2288530.1/3.0e-91/Lj5g3v2288530.1; -; K05021 chloride intracellular channel protein 1	At1g75270/1.3e-88/[P] KOG1422 Intracellular Cl- channel CLIC, contains GST domain	PS50404/15.103/Soluble glutathione S-transferase N-terminal domain profile.	NA
Unigene9293_All	618	0.58	3.35	2.53004	0.000177328	Up	2.36e-05	gi|802755861|ref|XP_012088940.1|/5.3e-32/PREDICTED: importin subunit alpha-2 [Jatropha curcas] >gi|643708502|gb|KDP23418.1| hypothetical protein JCGZ_23251 [Jatropha curcas]	gi|950953505|ref|XM_014640706.1|/5.80251658532855e-41/PREDICTED: Vigna radiata var. radiata importin subunit alpha-like (LOC106757874), mRNA	sp|Q71VM4|IMA1A_ORYSJ/1.8e-33/Importin subunit alpha-1a OS=Oryza sativa subsp. japonica GN=Os01g0253300 PE=1 SV=2	NA	At3g06720/2.4e-29/[U] KOG0166 Karyopherin (importin) alpha	PF00514/3.1E-7/Armadillo/beta-catenin-like repeat	biological_process:GO:0006607//NLS-bearing protein import into nucleus;GO:0016032//viral process;cellular_component:GO:0005654//nucleoplasm;GO:0005643//nuclear pore;GO:0005829//cytosol;GO:0048471//perinuclear region of cytoplasm;molecular_function:GO:0008565//protein transporter activity;GO:0008139//nuclear localization sequence binding;
Unigene468_All	1265	0.8	4.62	2.52982	2.24e-12	Up	1.17e-13	gi|823130603|ref|XP_012453837.1|/3.0e-167/PREDICTED: peroxisomal (S)-2-hydroxy-acid oxidase GLO1-like [Gossypium raimondii] >gi|763745381|gb|KJB12820.1| hypothetical protein B456_002G037900 [Gossypium raimondii]	gi|720089342|ref|XM_010246429.1|/1.33939166195139e-154/PREDICTED: Nelumbo nucifera peroxisomal (S)-2-hydroxy-acid oxidase GLO1-like (LOC104588486), transcript variant X3, mRNA	sp|Q9LRR9|GLO1_ARATH/6.7e-165/Peroxisomal (S)-2-hydroxy-acid oxidase GLO1 OS=Arabidopsis thaliana GN=GLO1 PE=1 SV=1	gra:105775889/5.0e-168/peroxisomal (S)-2-hydroxy-acid oxidase GLO1-like; K11517 (S)-2-hydroxy-acid oxidase [EC:1.1.3.15]	At3g14420/1.8e-164/[C] KOG0538 Glycolate oxidase	PTHR10578/5.5E-265/--	biological_process:GO:0055114//oxidation-reduction process;molecular_function:GO:0010181//FMN binding;GO:0016491//oxidoreductase activity;
CL5828.Contig2_All	2170	1.54	8.89	2.52925	1.51e-40	Up	2.24e-42	gi|731336753|ref|XP_010679428.1|/7.2e-310/PREDICTED: long chain acyl-CoA synthetase 1 [Beta vulgaris subsp. vulgaris] >gi|731336755|ref|XP_010679429.1| PREDICTED: long chain acyl-CoA synthetase 1 [Beta vulgaris subsp. vulgaris] >gi|731336757|ref|XP_010679430.1| PREDICTED: long chain acyl-CoA synthetase 1 [Beta vulgaris subsp. vulgaris] >gi|731336759|ref|XP_010679431.1| PREDICTED: long chain acyl-…	gi|645243117|ref|XM_008229610.1|/8.22885342754214e-164/PREDICTED: Prunus mume long chain acyl-CoA synthetase 1 (LOC103327297), transcript variant X2, mRNA	sp|O22898|LACS1_ARATH/4.0e-266/Long chain acyl-CoA synthetase 1 OS=Arabidopsis thaliana GN=LACS1 PE=2 SV=1	bvg:104894799/1.2e-310/long chain acyl-CoA synthetase 1; K01897 long-chain acyl-CoA synthetase [EC:6.2.1.3]	At2g47240/1.1e-265/[I] KOG1256 Long-chain acyl-CoA synthetases (AMP-forming)	PS00455/-/Putative AMP-binding domain signature.	biological_process:GO:0010143//cutin biosynthetic process;GO:0010025//wax biosynthetic process;GO:0001676//long-chain fatty acid metabolic process;cellular_component:GO:0005783//endoplasmic reticulum;molecular_function:GO:0004467//long-chain fatty acid-CoA ligase activity;GO:0031957//very long-chain fatty acid-CoA ligase activity;
Unigene10028_All	764	0.46	2.65	2.52629	0.000177304	Up	2.36e-05	gi|902220211|gb|KNA18522.1|/8.6e-24/hypothetical protein SOVF_069910 [Spinacia oleracea]	gi|566206804|ref|XM_002322168.2|/5.67124796283077e-32/Populus trichocarpa hypothetical protein (POPTR_0015s09650g) mRNA, complete cds	sp|Q8H1F9|PCH2_ARATH/3.1e-24/Pachytene checkpoint protein 2 homolog OS=Arabidopsis thaliana GN=At4g24710 PE=2 SV=1	smo:SELMODRAFT_409075/4.4e-18/hypothetical protein; K01810 glucose-6-phosphate isomerase [EC:5.3.1.9]	At4g24710/8.3e-24/[O] KOG0744 AAA+-type ATPase	NA	molecular_function:GO:0005524//ATP binding;
CL755.Contig4_All	1290	0.43	2.47	2.5221	7.07e-07	Up	6.41e-08	gi|731342917|ref|XP_010682633.1|/3.2e-87/PREDICTED: uncharacterized protein LOC104897453 isoform X1 [Beta vulgaris subsp. vulgaris] >gi|870855618|gb|KMT07334.1| hypothetical protein BVRB_6g149620 [Beta vulgaris subsp. vulgaris]	gi|669026884|emb|HG670306.1|/1.00974184405859e-06/Triticum aestivum chromosome 3B, genomic scaffold, cultivar Chinese Spring	NA	NA	NA	PTHR36716:SF2/2.0E-139/--	cellular_component:GO:0016020//membrane;
CL755.Contig8_All	1323	2.03	11.66	2.52202	7.28e-32	Up	1.39e-33	gi|657995726|ref|XP_008390210.1|/1.9e-87/PREDICTED: uncharacterized protein LOC103452492 [Malus domestica]	gi|290489061|gb|GQ998216.1|/6.19253126246288e-09/Euonymus americanus voucher FLAS:W.S. Judd 8071 putative RF1 protein (ycf1) gene, complete cds; chloroplast	NA	NA	NA	PTHR36716/1.1E-139/--	cellular_component:GO:0016020//membrane;
Unigene13604_All	966	3.18	18.18	2.51525	2.1e-35	Up	3.6e-37	gi|902189814|gb|KNA11472.1|/2.1e-112/hypothetical protein SOVF_134970 [Spinacia oleracea]	gi|698510967|ref|XM_009802314.1|/9.09952199335539e-51/PREDICTED: Nicotiana sylvestris osmotin-like protein (LOC104246503), mRNA	sp|Q41350|OLP1_SOLLC/2.0e-113/Osmotin-like protein OS=Solanum lycopersicum PE=1 SV=1	adu:107464041/3.9e-43/thaumatin-like protein 1; K04733 interleukin-1 receptor-associated kinase 4 [EC:2.7.11.1]	At2g28790/8.7e-103/[V] TWOG0215 Pathogenesis related proteins, group 5, and related proteins	PTHR31048:SF7/4.6E-161/--	cellular_component:GO:0009505//plant-type cell wall;GO:0009506//plasmodesma;GO:0005576//extracellular region;
CL1567.Contig5_All	1029	12.7	72.55	2.51415	1.24e-150	Up	4.37e-153	gi|731331657|ref|XP_010676774.1|/1.0e-67/PREDICTED: early light-induced protein 2, chloroplastic-like [Beta vulgaris subsp. vulgaris] >gi|870861051|gb|KMT12359.1| hypothetical protein BVRB_5g102940 [Beta vulgaris subsp. vulgaris]	NA	sp|Q94K66|ELIP2_ARATH/4.8e-52/Early light-induced protein 2, chloroplastic OS=Arabidopsis thaliana GN=ELIP2 PE=1 SV=1	NA	NA	PTHR14154/7.8E-62/--	NA
Unigene2623_All	522	2.66	15.18	2.51267	3.15e-15	Up	1.33e-16	gi|350539427|ref|NP_001234137.1|/7.6e-40/abscisic stress-ripening protein 1 [Solanum lycopersicum] >gi|3661618|gb|AAC61780.1| fruit-ripening protein [Solanum lycopersicum] >gi|68500144|gb|AAY97998.1| ASR1 [Solanum lycopersicum var. cerasiforme] >gi|68500146|gb|AAY97999.1| ASR1 [Solanum habrochaites] >gi|68500148|gb|AAY98000.1| ASR1 [Lycopersicon peruvianum var. humifusum] >gi|68500150|gb|AAY98001…	NA	sp|Q08655|ASR1_SOLLC/2.8e-40/Abscisic stress-ripening protein 1 OS=Solanum lycopersicum GN=ASR1 PE=2 SV=1	pvu:PHAVU_003G142700g/9.1e-07/hypothetical protein; K01534 Cd2+/Zn2+-exporting ATPase [EC:3.6.3.3 3.6.3.5]	NA	PTHR33801:SF1/2.8E-35/--	cellular_component:GO:0005634//nucleus;GO:0005829//cytosol;
CL427.Contig4_All	1858	0.54	3.08	2.5119	3.81e-12	Up	2.04e-13	gi|902176604|gb|KNA08795.1|/1.1e-77/hypothetical protein SOVF_159480 isoform A [Spinacia oleracea]	NA	sp|Q9LIA4|RIK_ARATH/5.2e-57/Protein RIK OS=Arabidopsis thaliana GN=RIK PE=1 SV=2	NA	At3g29390/4.6e-52/[A] KOG1960 Predicted RNA-binding protein, contains KH domains	PTHR15744/1.1E-44/--	NA
CL4409.Contig2_All	986	0.54	3.08	2.5119	6.37e-07	Up	5.73e-08	gi|731329428|ref|XP_010675585.1|/3.5e-94/PREDICTED: uncharacterized protein LOC104891577 [Beta vulgaris subsp. vulgaris] >gi|870861733|gb|KMT13003.1| hypothetical protein BVRB_4g087180 [Beta vulgaris subsp. vulgaris]	NA	NA	mtr:MTR_8g027710/1.8e-80/membrane fusion protein Use1; K08507 unconventional SNARE in the endoplasmic reticulum protein 1	Hs8923936/5.4e-07/[S] KOG2678 Predicted membrane protein	PF09753/1.5E-58/Membrane fusion protein Use1	cellular_component:GO:0016021//integral component of membrane;
Unigene13870_All	2798	1.77	10.09	2.5111	9.97e-60	Up	9.44e-62	gi|731367390|ref|XP_010695585.1|/3.8e-279/PREDICTED: cellulose synthase-like protein G3 [Beta vulgaris subsp. vulgaris] >gi|870844637|gb|KMS97558.1| hypothetical protein BVRB_5g125820 [Beta vulgaris subsp. vulgaris]	NA	sp|Q0WVN5|CSLG3_ARATH/6.6e-221/Cellulose synthase-like protein G3 OS=Arabidopsis thaliana GN=CSLG3 PE=2 SV=2	bna:106386336/1.1e-95/CesA7.1; cellulose synthase A catalytic subunit 7 [UDP-forming]; K10999 cellulose synthase A [EC:2.4.1.12]	At4g23990/4.1e-185/[MG] LSE0129 A Cellulose synthase catalytic subunit	PTHR13301/1.5E-297/--	biological_process:GO:0009987//cellular process;cellular_component:GO:0016020//membrane;molecular_function:GO:0016757//transferase activity, transferring glycosyl groups;
[truncated: 3,172 more rows]

## Sheet: Supplementary table S2
Table S2. List of qPCR primers
Name	qPCR primers
DsCER1 (CL588.Conti5)	F: 5’- GCGACAATCTAATCCCGACAC-3’
	R: 5’- TCCACCCGTGATGGCTGTAA-3’
DsWSD1 (CL538.Conti3)	F: 5’-CTCCACGGTTGATTTGTCCCT-3’
	R: 5’-TGGCACTCTTTCCAGTTTCCT-3’
DsMAH1 (Unigene7857)	F: 5’-GTGTCCTACATTTAGCCACCTCA-3’
	R: 5’-CACGGGTTAGTGGTTGATTTG-3’
DsActin (CL2553.Contig5)	F: 5’-CGGTGGCTCTATCCTCGCTT-3’
	R: 5’-TTCCTGTGGACGATTGACGG-3’
